# Supplementary material for: MTH1 protects platelet mitochondria from oxidative damage and regulates platelet function and thrombosis
Source: Nat Commun. 2023 Aug 10;14:4829. doi: 10.1038/s41467-023-40600-7 (PMC10415391; doi:10.1038/s41467-023-40600-7)
Supplement: Supplementary file 5 — Supplementary Data 2 [file 41467_2023_40600_MOESM5_ESM.xlsx]

## Sheet: N-B_vs_N-A
Sequence	PSMs	Protein Group Accessions	Protein Names	Gene Names	Functions	Descriptions	Modifications	Positions in Proteins	Modifications in Proteins	Missed Cleavages	IonScore	MH+ [Da]	ΔM [ppm]	N1-B	N2-B	N3-B	average N-B	N1-A	N2-A	N3-A	average N-A	N-B/N-A	t test p value
[R].CVSCLPGQR.[D]	9	P26039	Talin-1	Tln1	FUNCTION: Probably involved in connections of major cytoskeletal structures to the plasma membrane. High molecular weight cytoskeletal protein concentrated at regions of cell-substratum contact and, in lymphocytes, at cell-cell contacts.	Talin-1 OS=Mus musculus OX=10090 GN=Tln1 PE=1 SV=2	2xCarbamidomethyl [C1; C4];1xTMTpro [N-Term];1xPhospho [S3(100)]	P26039 [1199-1207]	P26039 1xPhospho [S1201(100)]	0	32	1460.67	0.69	1.99897	1.64176	1.81998	1.82024	0.0933795	0.130478	0.146642	0.1235	14.7388	8.35997e-05
[R].QSNYEDLESQAEGEER.[Q]	1	Q8BGF8	Solute carrier family 35 member D3	Slc35d3	FUNCTION: May play a role in hemostasis as a regulator of the biosynthesis of platelet-dense granules. {ECO:0000269|PubMed:17062724}.	Solute carrier family 35 member D3 OS=Mus musculus OX=10090 GN=Slc35d3 PE=2 SV=1	1xTMTpro [N-Term];1xPhospho [S9(100)]	Q8BGF8 [308-323]	Q8BGF8 1xPhospho [S316(100)]	0	55	2267.96	4.95	1.21018	1.89089	2.83817	1.97975	0.1579	0.217816	0.252794	0.209503	9.44972	0.0200579
[R].AGSRLSAEDR.[Q]	2	Q9ER00	Syntaxin-12	Stx12	FUNCTION: SNARE that acts to regulate protein transport between late endosomes and the trans-Golgi network. The SNARE complex containing STX6, STX12, VAMP4 and VTI1A mediates vesicle fusion (in vitro) (By similarity). Through complex formation with GRIP1, GRIA2 and NSG1 controls the intracellular fate of AMPAR and the endosomal sorting of the GRIA2 subunit toward recycling and membrane targeting …	Syntaxin-12 OS=Mus musculus OX=10090 GN=Stx12 PE=1 SV=1	1xTMTpro [N-Term];1xPhospho [S6(100)]	Q9ER00 [137-146]	Q9ER00 1xPhospho [S142(100)]	1	19	1445.71	0.89	2.31561	1.82057	2.36943	2.16853	0.214526	0.287258	0.218661	0.240148	9.02998	0.000396432
[R].TSAPPSRPPPPR.[A]	6	D3Z6Q9	Bridging integrator 2	Bin2	FUNCTION: Promotes cell motility and migration, probably via its interaction with the cell membrane and with podosome proteins that mediate interaction with the cytoskeleton. Modulates membrane curvature and mediates membrane tubulation. Inhibits phagocytosis (By similarity). Plays a role in podosome formation. {ECO:0000250, ECO:0000269|PubMed:23285027}.	Bridging integrator 2 OS=Mus musculus OX=10090 GN=Bin2 PE=1 SV=1	1xTMTpro [N-Term];1xPhospho [S6(100)]	D3Z6Q9 [407-418]	D3Z6Q9 1xPhospho [S412(100)]	0	16	1643.86	0.56	2.7124	1.63917	2.13691	2.16283	0.251064	0.26843	0.227059	0.248851	8.69124	0.00350839
[R].TGTFSPQR.[G]	4	Q8JZP9	GAS2-like protein 1	Gas2l1	FUNCTION: Seems to be involved in the cross-linking of microtubules and microfilaments (By similarity). Regulates microtubule dynamics and stability by interacting with microtubule plus-end tracking proteins, such as MAPRE1, to regulate microtubule growth along actin stress fibers (By similarity). {ECO:0000250|UniProtKB:Q99501}.	GAS2-like protein 1 OS=Mus musculus OX=10090 GN=Gas2l1 PE=1 SV=1	1xTMTpro [N-Term];1xPhospho [S5(100)]	Q8JZP9 [288-295]	Q8JZP9 1xPhospho [S292(100)]	0	16	1277.62	0.66	1.90543	1.35208	1.8165	1.69134	0.249207	0.221176	0.197291	0.222558	7.59954	0.00103706
[R].AAVVTSPPPTTAPHK.[E]	1	Q9QYC0	Alpha-adducin	Add1	FUNCTION: Membrane-cytoskeleton-associated protein that promotes the assembly of the spectrin-actin network. Binds to calmodulin.	Alpha-adducin OS=Mus musculus OX=10090 GN=Add1 PE=1 SV=2	1xTMTpro [K15];1xTMTpro [N-Term];1xPhospho [T5(98.4)]	Q9QYC0 [7-21]	Q9QYC0 1xPhospho [T11(98.4)]	0	37	2162.19	0.42	1.92476	1.04801	1.3135	1.42876	0.202915	0.191253	0.210426	0.201531	7.0895	0.00912614
[R].VSGGFPEDSSK.[E]	8	O70439	Syntaxin-7	Stx7	FUNCTION: May be involved in protein trafficking from the plasma membrane to the early endosome (EE) as well as in homotypic fusion of endocytic organelles. Mediates the endocytic trafficking from early endosomes to late endosomes and lysosomes (By similarity). {ECO:0000250}.	Syntaxin-7 OS=Mus musculus OX=10090 GN=Stx7 PE=1 SV=3	1xTMTpro [K11];1xTMTpro [N-Term];1xPhospho [S2(100)]	O70439 [128-138]	O70439 1xPhospho [S129(100)]	0	41	1797.89	1.27	2.26373	1.53753	2.23095	2.01073	0.345524	0.433345	0.326439	0.368436	5.45748	0.00235208
[K].NNSDSAKLPISSGSTSSSR.[I]	1	Q8K209	Adhesion G-protein coupled receptor G1	Adgrg1	FUNCTION: Receptor involved in cell adhesion and probably in cell-cell interactions. Mediates cell matrix adhesion in developing neurons and hematopoietic stem cells. Receptor for collagen III/COL3A1 in the developing brain and involved in regulation of cortical development, specifically in maintenance of the pial basement membrane integrity and in cortical lamination (PubMed:21768377). Binding t…	Adhesion G-protein coupled receptor G1 OS=Mus musculus OX=10090 GN=Adgrg1 PE=1 SV=1	1xTMTpro [K7];1xTMTpro [N-Term];2xPhospho [S5(99.8); S14(87.3)]	Q8K209 [668-686]	Q8K209 2xPhospho [S672(99.8); S681(87.3)]	1	21	2663.26	0.92	2.06039	1.21381	1.81326	1.69582	0.32005	0.352555	0.348363	0.340323	4.98297	0.00573575
[R].SCDELSPVSPTQGGYPSEPTR.[S]	2	A2A690	Protein TANC2	Tanc2	FUNCTION: Scaffolding protein in the dendritic spines which acts as immobile postsynaptic posts able to recruit KIF1A-driven dense core vesicles to dendritic spines. {ECO:0000250|UniProtKB:F1LTE0}.	Protein TANC2 OS=Mus musculus OX=10090 GN=Tanc2 PE=1 SV=1	1xCarbamidomethyl [C2];1xTMTpro [N-Term];1xPhospho [S9(96.3)]	A2A690 [1823-1843]	A2A690 1xPhospho [S1831(100)]	0	50	2648.19	1.78	0.701391	1.08867	1.6859	1.15865	0.268468	0.286889	0.173479	0.242946	4.76918	0.0337265
[K].TRYGSQEHPIGDK.[S]	1	Q60790	Ras GTPase-activating protein 3	Rasa3	FUNCTION: Inhibitory regulator of the Ras-cyclic AMP pathway. May bind inositol tetrakisphosphate (IP4).	Ras GTPase-activating protein 3 OS=Mus musculus OX=10090 GN=Rasa3 PE=1 SV=2	1xTMTpro [K13];1xTMTpro [N-Term];1xPhospho [T1(98.7)]	Q60790 [805-817]	Q60790 1xPhospho [T805(98.7)]	1	14	2176.1	-0.43	1.50752	1.77386	1.03462	1.43867	0.326985	0.301662	0.30867	0.312439	4.60463	0.00648512
[K].TASTNSIAQAR.[R]	1	Q9DAS9	Guanine nucleotide-binding protein G(I)/G(S)/G(O) subunit gamma-12	Gng12	FUNCTION: Guanine nucleotide-binding proteins (G proteins) are involved as a modulator or transducer in various transmembrane signaling systems. The beta and gamma chains are required for the GTPase activity, for replacement of GDP by GTP, and for G protein-effector interaction.	Guanine nucleotide-binding protein G(I)/G(S)/G(O) subunit gamma-12 OS=Mus musculus OX=10090 GN=Gng12 PE=1 SV=3	1xTMTpro [N-Term];1xPhospho [S3(98.6)]	Q9DAS9 [5-15]	Q9DAS9 1xPhospho [S7(98.6)]	0	25	1503.75	0.13	1.61404	1.63871	2.1149	1.78922	0.424918	0.417463	0.410821	0.417734	4.28315	0.00109346
[K].TRYGSQEHPIGDK.[S]	2	Q60790	Ras GTPase-activating protein 3	Rasa3	FUNCTION: Inhibitory regulator of the Ras-cyclic AMP pathway. May bind inositol tetrakisphosphate (IP4).	Ras GTPase-activating protein 3 OS=Mus musculus OX=10090 GN=Rasa3 PE=1 SV=2	1xTMTpro [K13];1xTMTpro [N-Term];1xPhospho [T/S/Y]	Q60790 [805-817]	Q60790 1xPhospho [T/S/Y]	1	17	2176.1	0.3	1.4839	1.79032	1.07381	1.44935	0.413058	0.276384	0.328447	0.339297	4.27162	0.00628725
[K].SLQLVDSR.[L]	2	B2RY04	Dedicator of cytokinesis protein 5	Dock5	FUNCTION: Guanine nucleotide exchange factor (GEF) for Rho and Rac. GEF proteins activate small GTPases by exchanging bound GDP for free GTP (PubMed:18396277). Along with DOCK1, mediates CRK/CRKL regulation of epithelial and endothelial cell spreading and migration on type IV collagen (By similarity). {ECO:0000250|UniProtKB:Q9H7D0, ECO:0000269|PubMed:18396277}.	Dedicator of cytokinesis protein 5 OS=Mus musculus OX=10090 GN=Dock5 PE=1 SV=2	1xTMTpro [N-Term];1xPhospho [S1(100)]	B2RY04 [1765-1772]	B2RY04 1xPhospho [S1765(100)]	0	3	1301.68	-0.68	2.90011	1.37339	1.60881	1.96077	0.49157	0.56277	0.388857	0.481066	4.07589	0.0362014
[R].SVELGLEER.[R]	3	P84309	Adenylate cyclase type 5	Adcy5	FUNCTION: Catalyzes the formation of the signaling molecule cAMP in response to G-protein signaling. Mediates signaling downstream of ADRB1. Regulates the increase of free cytosolic Ca(2+) in response to increased blood glucose levels and contributes to the regulation of Ca(2+)-dependent insulin secretion. {ECO:0000250|UniProtKB:O95622}.	Adenylate cyclase type 5 OS=Mus musculus OX=10090 GN=Adcy5 PE=1 SV=2	1xTMTpro [N-Term];1xPhospho [S1(100)]	P84309 [156-164]	P84309 1xPhospho [S156(100)]	0	14	1415.71	1.13	1.42686	1.47275	1.99037	1.62999	0.381652	0.357555	0.466944	0.40205	4.05421	0.00260419
[R].LLSYLEK.[Q]	3	Q9JHJ0	Tropomodulin-3	Tmod3	FUNCTION: Blocks the elongation and depolymerization of the actin filaments at the pointed end. The Tmod/TM complex contributes to the formation of the short actin protofilament, which in turn defines the geometry of the membrane skeleton (By similarity). {ECO:0000250}.	Tropomodulin-3 OS=Mus musculus OX=10090 GN=Tmod3 PE=1 SV=1	1xTMTpro [K7];1xTMTpro [N-Term];1xPhospho [S3(100)]	Q9JHJ0 [69-75]	Q9JHJ0 1xPhospho [S71(100)]	0	21	1553.88	0.8	2.36663	1.5202	1.71096	1.86593	0.376308	0.607133	0.437293	0.473578	3.94006	0.00631976
[R].KPASVSPTTPTSPTEGEAS.[-]	1	Q8R1Q8	Cytoplasmic dynein 1 light intermediate chain 1	Dync1li1	FUNCTION: Acts as one of several non-catalytic accessory components of the cytoplasmic dynein 1 complex that are thought to be involved in linking dynein to cargos and to adapter proteins that regulate dynein function. Cytoplasmic dynein 1 acts as a motor for the intracellular retrograde motility of vesicles and organelles along microtubules. May play a role in binding dynein to membranous organe…	Cytoplasmic dynein 1 light intermediate chain 1 OS=Mus musculus OX=10090 GN=Dync1li1 PE=1 SV=1	1xTMTpro [K1];1xTMTpro [N-Term];1xPhospho [S12(94.9)]	Q8R1Q8 [505-523]	Q8R1Q8 1xPhospho [S516(94.9)]	0	34	2532.27	0.15	1.58967	1.10723	1.84223	1.51304	0.440824	0.355132	0.380169	0.392042	3.85939	0.00668238
[R].SPGGPGPLTLK.[E]	16	Q62523	Zyxin	Zyx	FUNCTION: Adhesion plaque protein. Binds alpha-actinin and the CRP protein. Important for targeting TES and ENA/VASP family members to focal adhesions and for the formation of actin-rich structures. May be a component of a signal transduction pathway that mediates adhesion-stimulated changes in gene expression (By similarity). {ECO:0000250}.	Zyxin OS=Mus musculus OX=10090 GN=Zyx PE=1 SV=2	1xTMTpro [K11];1xTMTpro [N-Term];1xPhospho [S1(100)]	Q62523 [336-346]	Q62523 1xPhospho [S336(100)]	0	41	1711.96	0.7	1.34526	1.20141	1.4299	1.32552	0.399503	0.307911	0.34432	0.350578	3.78097	0.000170405
[R].LVSPSPTGR.[F]	9	A1L3T7	RIPOR family member 3	Ripor3		RIPOR family member 3 OS=Mus musculus OX=10090 GN=Ripor3 PE=1 SV=1	1xTMTpro [N-Term];1xPhospho [S3(100)]	A1L3T7 [323-331]	A1L3T7 1xPhospho [S325(100)]	0	29	1297.68	-1.42	0.847846	1.86609	1.92882	1.54759	0.32883	0.344181	0.585773	0.419595	3.68829	0.0350978
[R].YGSQEHPIGDK.[S]	68	Q60790	Ras GTPase-activating protein 3	Rasa3	FUNCTION: Inhibitory regulator of the Ras-cyclic AMP pathway. May bind inositol tetrakisphosphate (IP4).	Ras GTPase-activating protein 3 OS=Mus musculus OX=10090 GN=Rasa3 PE=1 SV=2	1xTMTpro [K11];1xTMTpro [N-Term];1xPhospho [S3(100)]	Q60790 [807-817]	Q60790 1xPhospho [S809(100)]	0	43	1918.96	-0.42	1.17785	1.49297	1.93095	1.53392	0.399259	0.366021	0.487384	0.417555	3.67358	0.00726386
[K].QQLSPSPGQEAGILPETEK.[A]	1	Q7TN98	Cytoplasmic polyadenylation element-binding protein 4	Cpeb4	FUNCTION: Sequence-specific RNA-binding protein that binds to the cytoplasmic polyadenylation element (CPE), an uridine-rich sequence element (consensus sequence 5'-UUUUUAU-3') within the mRNA 3'-UTR (PubMed:17024188). RNA binding results in a clear conformational change analogous to the Venus fly trap mechanism (By similarity). Regulates activation of unfolded protein response (UPR) in the proce…	Cytoplasmic polyadenylation element-binding protein 4 OS=Mus musculus OX=10090 GN=Cpeb4 PE=1 SV=1	1xTMTpro [K19];1xTMTpro [N-Term];1xPhospho [S/T]	Q7TN98 [94-112]	Q7TN98 1xPhospho [S/T]	0	41	2697.4	-0.02	1.27923	1.57993	1.91612	1.59176	0.46823	0.565613	0.269204	0.434349	3.6647	0.00472602
[R].RQSNYEDLESQAEGEER.[Q]	1	Q8BGF8	Solute carrier family 35 member D3	Slc35d3	FUNCTION: May play a role in hemostasis as a regulator of the biosynthesis of platelet-dense granules. {ECO:0000269|PubMed:17062724}.	Solute carrier family 35 member D3 OS=Mus musculus OX=10090 GN=Slc35d3 PE=2 SV=1	1xTMTpro [N-Term];1xPhospho [S10(100)]	Q8BGF8 [307-323]	Q8BGF8 1xPhospho [S316(100)]	1	24	2424.06	1.42	1.21249	1.86931	1.98464	1.68881	0.623912	0.28882	0.524175	0.478969	3.52593	0.00966245
[K].VETAEVCSRPQELPQSPR.[I]	2	Q76LS9	Ubiquitin carboxyl-terminal hydrolase MINDY-1	Mindy1	FUNCTION: Hydrolase that can specifically remove 'Lys-48'-linked conjugated ubiquitin from proteins. Has exodeubiquitinase activity and has a preference for long polyubiquitin chains. May play a regulatory role at the level of protein turnover. {ECO:0000250|UniProtKB:Q8N5J2}.	Ubiquitin carboxyl-terminal hydrolase MINDY-1 OS=Mus musculus OX=10090 GN=Mindy1 PE=1 SV=1	1xCarbamidomethyl [C7];1xTMTpro [N-Term];1xPhospho [S16(100)]	Q76LS9 [88-105]	Q76LS9 1xPhospho [S103(100)]	0	19	2467.2	1.25	1.20588	1.13082	1.08346	1.14005	0.364601	0.277839	0.330215	0.324218	3.51631	4.83076e-05
[R].QDTSSQLSLR.[R]	4	Q3T9M1	Major facilitator superfamily domain-containing protein 2B	Mfsd2b	FUNCTION: Cation-dependent lipid transporter that specifically mediates export of sphingosine-1-phosphate in red blood cells and platelets (PubMed:29045386). Sphingosine-1-phosphate is a signaling sphingolipid and its export from red blood cells into in the plasma is required for red blood cell morphology (PubMed:29045386). Does not transport lysophosphatidylcholine (LPC) (PubMed:29045386). {ECO:…	Major facilitator superfamily domain-containing protein 2B OS=Mus musculus OX=10090 GN=Mfsd2b PE=2 SV=1	1xTMTpro [N-Term];2xPhospho [S8(100); S/T]	Q3T9M1 [477-486]	Q3T9M1 2xPhospho [S484(100); S/T]	0	15	1598.71	-0.67	1.03567	1.39441	1.97506	1.46838	0.394606	0.395257	0.470462	0.420108	3.49525	0.0188741
[R].QLESGGFEAR.[L]	1	Q6PGF7	Exocyst complex component 8	Exoc8	FUNCTION: Component of the exocyst complex involved in the docking of exocytic vesicles with fusion sites on the plasma membrane. {ECO:0000250}.	Exocyst complex component 8 OS=Mus musculus OX=10090 GN=Exoc8 PE=1 SV=1	1xTMTpro [N-Term];1xPhospho [S4(100)]	Q6PGF7 [12-21]	Q6PGF7 1xPhospho [S15(100)]	0	15	1477.7	-1.08	1.4078	1.91597	1.86107	1.72828	0.508085	0.454614	0.535953	0.499551	3.45966	0.00165033
[R].EQLSGYK.[R]	1	Q6ZQ29	Serine/threonine-protein kinase TAO2	Taok2	FUNCTION: Serine/threonine-protein kinase involved in different processes such as membrane blebbing and apoptotic bodies formation DNA damage response and MAPK14/p38 MAPK stress-activated MAPK cascade. Phosphorylates itself, MBP, activated MAPK8, MAP2K3, MAP2K6 and tubulins. Activates the MAPK14/p38 MAPK signaling pathway through the specific activation and phosphorylation of the upstream MAP2K3 …	Serine/threonine-protein kinase TAO2 OS=Mus musculus OX=10090 GN=Taok2 PE=1 SV=3	1xTMTpro [K7];1xTMTpro [N-Term];1xPhospho [S4(100)]	Q6ZQ29 [497-503]	Q6ZQ29 1xPhospho [S500(100)]	0	7	1512.8	-0.26	1.44552	1.55312	1.7664	1.58835	0.30445	0.643873	0.433955	0.460759	3.44724	0.00117627
[R].TYSSSGSSGGSHPSSR.[S]	4	P62484	Abl interactor 2	Abi2	FUNCTION: Regulator of actin cytoskeleton dynamics underlying cell motility and adhesion. Functions as a component of the WAVE complex, which activates actin nucleating machinery Arp2/3 to drive lamellipodia formation (By similarity). Acts as regulator and substrate of nonreceptor tyrosine kinases ABL1 and ABL2 involved in processes linked to cell growth and differentiation. Positively regulates …	Abl interactor 2 OS=Mus musculus OX=10090 GN=Abi2 PE=1 SV=1	1xTMTpro [N-Term];1xPhospho [S3(87.5)]	P62484 [234-249]	P62484 1xPhospho [S236(98.4)]	0	79	1924.84	0.22	1.37087	1.19635	2.55052	1.70591	0.420739	0.627772	0.438225	0.495579	3.44227	0.048224
[K].VISPSEDR.[K]	5	P20444	Protein kinase C alpha type	Prkca	FUNCTION: Calcium-activated, phospholipid- and diacylglycerol (DAG)-dependent serine/threonine-protein kinase that is involved in positive and negative regulation of cell proliferation, apoptosis, differentiation, migration and adhesion, cardiac hypertrophy, angiogenesis, platelet function and inflammation, by directly phosphorylating targets such as RAF1, BCL2, CSPG4, TNNT2/CTNT, or activating s…	Protein kinase C alpha type OS=Mus musculus OX=10090 GN=Prkca PE=1 SV=3	1xTMTpro [N-Term];1xPhospho [S3(99.9)]	P20444 [317-324]	P20444 1xPhospho [S319(100)]	0	17	1286.63	0.67	1.00716	0.791519	1.09565	0.964776	0.308161	0.241812	0.30319	0.284387	3.39247	0.00184218
[R].CGQSAAVASPGGSIDSR.[D]	14	Q8BTM8	Filamin-A	Flna	FUNCTION: Actin binding protein that promotes orthogonal branching of actin filaments and links actin filaments to membrane glycoproteins. Anchors various transmembrane proteins to the actin cytoskeleton and serves as a scaffold for a wide range of cytoplasmic signaling proteins (By similarity). Interaction with FLNB may allow neuroblast migration from the ventricular zone into the cortical plate…	Filamin-A OS=Mus musculus OX=10090 GN=Flna PE=1 SV=5	1xCarbamidomethyl [C1];1xTMTpro [N-Term];1xPhospho [S9(100)]	Q8BTM8 [8-24]	Q8BTM8 1xPhospho [S16(100)]	0	84	2003.92	1.22	1.00717	1.32886	1.68601	1.34068	0.411161	0.387703	0.485337	0.428067	3.13194	0.0100056
[R].VTNAISPESSPGVGR.[R]	1	Q9R0L6	Pericentriolar material 1 protein	Pcm1	FUNCTION: Required for centrosome assembly and function (PubMed:12112146). Essential for the correct localization of several centrosomal proteins including CEP250, CETN3, PCNT and NEK2 (By similarity). Required to anchor microtubules to the centrosome (By similarity). Involved in the biogenesis of cilia (By similarity). {ECO:0000250|UniProtKB:Q15154, ECO:0000269|PubMed:12112146}.	Pericentriolar material 1 protein OS=Mus musculus OX=10090 GN=Pcm1 PE=1 SV=2	1xTMTpro [N-Term];1xPhospho [S6(100)]	Q9R0L6 [60-74]	Q9R0L6 1xPhospho [S65(100)]	0	33	1854.93	0.18	0.906307	1.55426	1.69134	1.38397	0.383178	0.37463	0.585942	0.447916	3.08979	0.0205054
[R].TISSPTSCEHR.[K]	1	Q924S7	Sprouty-related, EVH1 domain-containing protein 2	Spred2	FUNCTION: Negatively regulates Ras signaling pathways and downstream activation of MAP kinases (PubMed:11493923). Inhibits fibroblast growth factor (FGF)-induced retinal lens fiber differentiation, probably by inhibiting FGF-mediated phosphorylation of ERK1/2 (PubMed:29501879). Inhibits TGFB-induced epithelial-to-mesenchymal transition in lens epithelial cells (PubMed:25576668). {ECO:0000269|PubM…	Sprouty-related, EVH1 domain-containing protein 2 OS=Mus musculus OX=10090 GN=Spred2 PE=1 SV=1	1xCarbamidomethyl [C8];1xTMTpro [N-Term];1xPhospho [S4(96)]	Q924S7 [165-175]	Q924S7 1xPhospho [S168(96)]	0	8	1658.75	1.99	0.879031	1.28445	1.50111	1.22153	0.385939	0.382178	0.420162	0.396093	3.08395	0.0106775
[R].AFSNSTQSR.[A]	1	A1L3T7	RIPOR family member 3	Ripor3		RIPOR family member 3 OS=Mus musculus OX=10090 GN=Ripor3 PE=1 SV=1	1xTMTpro [N-Term];1xPhospho [S3(100)]	A1L3T7 [162-170]	A1L3T7 1xPhospho [S164(100)]	0	9	1381.64	1.51	1.00856	1.65745	1.75741	1.47448	0.408261	0.418878	0.607253	0.478131	3.08384	0.0149478
[R].FQSLGVAFYR.[G]	1	P51150	Ras-related protein Rab-7a	Rab7a	FUNCTION: Key regulator in endo-lysosomal trafficking. Governs early-to-late endosomal maturation, microtubule minus-end as well as plus-end directed endosomal migration and positioning, and endosome-lysosome transport through different protein-protein interaction cascades. Plays a central role, not only in endosomal traffic, but also in many other cellular and physiological events, such as growt…	Ras-related protein Rab-7a OS=Mus musculus OX=10090 GN=Rab7a PE=1 SV=2	1xTMTpro [N-Term];1xPhospho [S3(100)]	P51150 [70-79]	P51150 1xPhospho [S72(100)]	0	16	1571.79	0.85	1.63084	1.24268	2.40385	1.75913	0.53429	0.722531	0.467581	0.574801	3.06041	0.0276181
[K].VANRISDPNLPPR.[S]	4	P83510	Traf2 and NCK-interacting protein kinase	Tnik	FUNCTION: Serine/threonine kinase that acts as an essential activator of the Wnt signaling pathway. Recruited to promoters of Wnt target genes and required to activate their expression. May act by phosphorylating TCF4/TCF7L2. Appears to act upstream of the JUN N-terminal pathway. May play a role in the response to environmental stress. Part of a signaling complex composed of NEDD4, RAP2A and TNIK…	Traf2 and NCK-interacting protein kinase OS=Mus musculus OX=10090 GN=Tnik PE=1 SV=2	1xTMTpro [N-Term];1xPhospho [S6(100)]	P83510 [526-538]	P83510 1xPhospho [S531(100)]	1	6	1832.97	1.1	1.84257	1.43335	1.64105	1.63899	0.531849	0.530659	0.563787	0.542098	3.02342	0.000760691
[R].FSSQLQAVSLR.[R]	4	P30987	Thromboxane A2 receptor	Tbxa2r	FUNCTION: Receptor for thromboxane A2 (TXA2), a potent stimulator of platelet aggregation. The activity of this receptor is mediated by a G-protein that activates a phosphatidylinositol-calcium second messenger system. In the kidney, the binding of TXA2 to glomerular TP receptors causes intense vasoconstriction. Activates phospholipase C and adenylyl cyclase.	Thromboxane A2 receptor OS=Mus musculus OX=10090 GN=Tbxa2r PE=1 SV=1	1xTMTpro [N-Term];1xPhospho [S3(98)]	P30987 [320-330]	P30987 1xPhospho [S322(100)]	0	23	1619.85	1.56	1.3765	1.5623	1.99436	1.64439	0.41413	0.664603	0.561662	0.546798	3.0073	0.0050784
[K].SSTGSPTSPINAEK.[L]	4	Q6PDN3	Myosin light chain kinase, smooth muscle	Mylk	FUNCTION: Calcium/calmodulin-dependent myosin light chain kinase implicated in smooth muscle contraction via phosphorylation of myosin light chains (MLC). Also regulates actin-myosin interaction through a non-kinase activity. Phosphorylates PTK2B/PYK2 and myosin light-chains. Involved in the inflammatory response (e.g. apoptosis, vascular permeability, leukocyte diapedesis), cell motility and mor…	Myosin light chain kinase, smooth muscle OS=Mus musculus OX=10090 GN=Mylk PE=1 SV=3	1xTMTpro [K14];1xTMTpro [N-Term];1xPhospho [S8(100)]	Q6PDN3 [1794-1807]	Q6PDN3 1xPhospho [S1801(98.5)]	0	40	2064.05	0.47	1.88701	0.985783	1.27843	1.38374	0.588121	0.400851	0.395808	0.461594	2.99775	0.0278017
[R].LVVCGPSQSTGVPGMDPPSAAHR.[S]	2	Q8K558	Trem-like transcript 1 protein	Treml1	FUNCTION: Cell surface receptor that may play a role in the innate and adaptive immune response. {ECO:0000269|PubMed:12393607}.	Trem-like transcript 1 protein OS=Mus musculus OX=10090 GN=Treml1 PE=1 SV=2	1xCarbamidomethyl [C4];1xOxidation [M15];1xTMTpro [N-Term];1xPhospho [S9(98.2)]	Q8K558 [205-227]	Q8K558 1xPhospho [S213(98.2)]	0	69	2720.29	0.82	1.14685	1.62292	1.82811	1.53262	0.461352	0.607371	0.475997	0.514907	2.97651	0.00795616
[R].GDSPGDSRGDSR.[G]	2	E9PV24	Fibrinogen alpha chain	Fga	FUNCTION: Cleaved by the protease thrombin to yield monomers which, together with fibrinogen beta (FGB) and fibrinogen gamma (FGG), polymerize to form an insoluble fibrin matrix. Fibrin has a major function in hemostasis as one of the primary components of blood clots (PubMed:7649481). In addition, functions during the early stages of wound repair to stabilize the lesion and guide cell migration …	Fibrinogen alpha chain OS=Mus musculus OX=10090 GN=Fga PE=1 SV=1	1xTMTpro [N-Term];1xPhospho [S7(100)]	E9PV24 [273-284]	E9PV24 1xPhospho [S279(100)]	1	23	1589.69	1.27	1.30264	1.15575	1.8876	1.44866	0.619303	0.421697	0.419792	0.48693	2.97509	0.0145475
[K].SATGPFDR.[E]	2	Q9JHJ0	Tropomodulin-3	Tmod3	FUNCTION: Blocks the elongation and depolymerization of the actin filaments at the pointed end. The Tmod/TM complex contributes to the formation of the short actin protofilament, which in turn defines the geometry of the membrane skeleton (By similarity). {ECO:0000250}.	Tropomodulin-3 OS=Mus musculus OX=10090 GN=Tmod3 PE=1 SV=1	1xTMTpro [N-Term];1xPhospho [S1(100)]	Q9JHJ0 [59-66]	Q9JHJ0 1xPhospho [S59(100)]	0	3	1234.58	0.16	1.98362	1.20371	1.58201	1.58978	0.53932	0.567946	0.504397	0.537221	2.95927	0.0095969
[R].SQETYETLK.[H]	12	P20491	High affinity immunoglobulin epsilon receptor subunit gamma	Fcer1g	FUNCTION: Adapter protein containing an immunoreceptor tyrosine-based activation motif (ITAM) that transduces activation signals from various immunoreceptors. As a component of the high-affinity immunoglobulin E (IgE) receptor, mediates allergic inflammatory signaling in mast cells (PubMed:14764707). As a constitutive component of interleukin-3 receptor complex, selectively mediates interleukin 4…	High affinity immunoglobulin epsilon receptor subunit gamma OS=Mus musculus OX=10090 GN=Fcer1g PE=1 SV=1	1xTMTpro [K9];1xTMTpro [N-Term];1xPhospho [S1(100)]	P20491 [72-80]	P20491 1xPhospho [S72(100)]	0	27	1786.91	0.72	1.59577	0.998475	1.76573	1.45332	0.652813	0.392679	0.44368	0.496391	2.92778	0.0176654
[K].SLDSSGAGEK.[S]	1	P59017	Bcl-2-like protein 13	Bcl2l13	FUNCTION: May promote the activation of caspase-3 and apoptosis.	Bcl-2-like protein 13 OS=Mus musculus OX=10090 GN=Bcl2l13 PE=1 SV=2	1xTMTpro [K10];1xTMTpro [N-Term];1xPhospho [S5(98)]	P59017 [285-294]	P59017 1xPhospho [S289(98)]	0	16	1638.82	1.8	1.67133	1.7408	1.62116	1.67777	0.564175	0.580729	0.577823	0.574242	2.9217	6.07294e-06
[R].KPASVSPTTPTSPTEGEAS.[-]	3	Q8R1Q8	Cytoplasmic dynein 1 light intermediate chain 1	Dync1li1	FUNCTION: Acts as one of several non-catalytic accessory components of the cytoplasmic dynein 1 complex that are thought to be involved in linking dynein to cargos and to adapter proteins that regulate dynein function. Cytoplasmic dynein 1 acts as a motor for the intracellular retrograde motility of vesicles and organelles along microtubules. May play a role in binding dynein to membranous organe…	Cytoplasmic dynein 1 light intermediate chain 1 OS=Mus musculus OX=10090 GN=Dync1li1 PE=1 SV=1	1xTMTpro [K1];1xTMTpro [N-Term];1xPhospho [T/S]	Q8R1Q8 [505-523]	Q8R1Q8 1xPhospho [S/T]	0	9	2532.27	2.32	1.48095	1.45804	1.54822	1.49574	0.545982	0.49593	0.495551	0.512487	2.91858	6.53991e-06
[K].GLGGPDGEPASGSPK.[G]	1	Q8VI59	Pecanex-like protein 3	Pcnx3		Pecanex-like protein 3 OS=Mus musculus OX=10090 GN=Pcnx3 PE=1 SV=2	1xTMTpro [K15];1xTMTpro [N-Term];1xPhospho [S13(97.1)]	Q8VI59 [1943-1957]	Q8VI59 1xPhospho [S1955(97.1)]	0	14	2014.01	0.92	0.952524	1.05609	1.39042	1.13301	0.404076	0.302352	0.458639	0.388356	2.91746	0.00598549
[K].STLSPDQQLTAWSYDQLPK.[D]	2	Q9ES52	Phosphatidylinositol 3,4,5-trisphosphate 5-phosphatase 1	Inpp5d	FUNCTION: Phosphatidylinositol (PtdIns) phosphatase that specifically hydrolyzes the 5-phosphate of phosphatidylinositol-3,4,5-trisphosphate (PtdIns(3,4,5)P3) to produce PtdIns(3,4)P2, thereby negatively regulating the PI3K (phosphoinositide 3-kinase) pathways (By similarity). Able also to hydrolyzes the 5-phosphate of phosphatidylinositol-4,5-bisphosphate (PtdIns(4,5)P3) and inositol 1,3,4,5-tet…	Phosphatidylinositol 3,4,5-trisphosphate 5-phosphatase 1 OS=Mus musculus OX=10090 GN=Inpp5d PE=1 SV=2	1xTMTpro [K19];1xTMTpro [N-Term];1xPhospho [S4(100)]	Q9ES52 [932-950]	Q9ES52 1xPhospho [S935(100)]	0	61	2866.45	2.12	1.07601	1.15842	1.34213	1.19219	0.428703	0.385061	0.414168	0.409311	2.91267	0.000602145
[R].EQMSGYK.[R]	5	Q5F2E8; Q8BYC6	Serine/threonine-protein kinase TAO1;Serine/threonine-protein kinase TAO3	Taok1;Taok3	FUNCTION: Serine/threonine-protein kinase involved in various processes such as p38/MAPK14 stress-activated MAPK cascade, DNA damage response and regulation of cytoskeleton stability. Phosphorylates MAP2K3, MAP2K6 and MARK2. Acts as an activator of the p38/MAPK14 stress-activated MAPK cascade by mediating phosphorylation and subsequent activation of the upstream MAP2K3 and MAP2K6 kinases. Involve…	Serine/threonine-protein kinase TAO1 OS=Mus musculus OX=10090 GN=Taok1 PE=1 SV=1;Serine/threonine-protein kinase TAO3 OS=Mus musculus OX=10090 GN=Taok3 PE=1 SV=2	1xTMTpro [K7];1xTMTpro [N-Term];1xPhospho [S4(100)]	Q5F2E8 [462-468]; Q8BYC6 [459-465]	Q5F2E8 1xPhospho [S465(100)]; Q8BYC6 1xPhospho [S462(100)]	0	8	1530.75	0.7	1.75331	1.61821	1.48412	1.61855	0.536467	0.608333	0.537145	0.560648	2.88692	0.000201142
[R].RDSPLQGGGQQNSQAGQR.[N]	2	P97820	Mitogen-activated protein kinase kinase kinase kinase 4	Map4k4	FUNCTION: Serine/threonine kinase that may play a role in the response to environmental stress and cytokines such as TNF-alpha. Appears to act upstream of the JUN N-terminal pathway. Phosphorylates SMAD1 on Thr-322 (By similarity). {ECO:0000250, ECO:0000269|PubMed:10669731, ECO:0000269|PubMed:9135144}.	Mitogen-activated protein kinase kinase kinase kinase 4 OS=Mus musculus OX=10090 GN=Map4k4 PE=1 SV=1	1xTMTpro [N-Term];1xPhospho [S3(100)]	P97820 [627-644]	P97820 1xPhospho [S629(100)]	1	46	2268.08	0.25	1.5209	1.31022	1.2932	1.37477	0.503873	0.475703	0.515186	0.498254	2.75918	0.00029338
[R].ESNQPPEDSSPPASSESSSTR.[D]	2	Q7TMY8	E3 ubiquitin-protein ligase HUWE1	Huwe1	FUNCTION: E3 ubiquitin-protein ligase which mediates ubiquitination and subsequent proteasomal degradation of target proteins. Regulates apoptosis by catalyzing the polyubiquitination and degradation of MCL1. Mediates monoubiquitination of DNA polymerase beta (POLB) at 'Lys-41', 'Lys-61' and 'Lys-81', thereby playing a role in base-excision repair. Also ubiquitinates the p53/TP53 tumor suppressor…	E3 ubiquitin-protein ligase HUWE1 OS=Mus musculus OX=10090 GN=Huwe1 PE=1 SV=5	1xTMTpro [N-Term];1xPhospho [S/T]	Q7TMY8 [2909-2929]	Q7TMY8 1xPhospho [S/T]	0	22	2560.1	-2.55	0.684945	1.41372	1.42542	1.1747	0.482845	0.312736	0.483126	0.426236	2.75598	0.0408477
[R].LGLSTTPR.[N]	1	P59729	Ras and Rab interactor 3	Rin3	FUNCTION: Ras effector protein that functions as a guanine nucleotide exchange (GEF) for RAB5B and RAB31, by exchanging bound GDP for free GTP. Required for normal RAB31 function (By similarity). {ECO:0000250}.	Ras and Rab interactor 3 OS=Mus musculus OX=10090 GN=Rin3 PE=1 SV=2	1xTMTpro [N-Term];1xPhospho [T6(100)]	P59729 [35-42]	P59729 1xPhospho [T40(100)]	0	17	1228.66	0.69	1.39051	1.36609	1.416	1.39087	0.429845	0.536033	0.550557	0.505479	2.75158	2.63816e-05
[K].RQSSHVQSQR.[I]	1	P54116	Stomatin	Stom	FUNCTION: Regulates ion channel activity and transmembrane ion transport. Regulates ASIC2 and ASIC3 channel activity. {ECO:0000269|PubMed:15471860, ECO:0000269|PubMed:22850675}.	Stomatin OS=Mus musculus OX=10090 GN=Stom PE=1 SV=3	1xTMTpro [N-Term];2xPhospho [S3(100); S8(100)]	P54116 [5-14]	P54116 2xPhospho [S7(100); S12(100)]	1	28	1676.76	0.87	1.66689	1.22327	1.56161	1.48392	0.426859	0.736711	0.468436	0.544002	2.72778	0.00472736
[R].HNSTTSSTSSGGYR.[R]	1	Q8CBW3	Abl interactor 1	Abi1	FUNCTION: May act in negative regulation of cell growth and transformation by interacting with nonreceptor tyrosine kinases ABL1 and/or ABL2. In vitro, at least isoform 2 and isoform 4 suppress the transforming activity of Abelson murine leukemia virus (v-Abl) after overexpression in fibroblasts. May play a role in regulation EGF-induced Erk pathway activation. Involved in cytoskeletal reorganiza…	Abl interactor 1 OS=Mus musculus OX=10090 GN=Abi1 PE=1 SV=3	1xTMTpro [N-Term];1xPhospho [S9(94)]	Q8CBW3 [294-307]	Q8CBW3 1xPhospho [S302(94)]	0	17	1825.8	1.33	2.16154	1.3137	1.97343	1.81622	0.666612	0.851087	0.499574	0.672424	2.70101	0.0143943
[K].AAQSPQQHSSGDPTEEESPV.[-]	1	P53986	Monocarboxylate transporter 1	Slc16a1	FUNCTION: Proton-coupled monocarboxylate transporter. Catalyzes the rapid transport across the plasma membrane of many monocarboxylates such as lactate, pyruvate, branched-chain oxo acids derived from leucine, valine and isoleucine, and the ketone bodies acetoacetate, beta-hydroxybutyrate and acetate. Depending on the tissue and on cicumstances, mediates the import or export of lactic acid and ke…	Monocarboxylate transporter 1 OS=Mus musculus OX=10090 GN=Slc16a1 PE=1 SV=1	1xTMTpro [N-Term];1xPhospho [S4(100)]	P53986 [474-493]	P53986 1xPhospho [S477(100)]	0	38	2465.08	0.11	1.44936	1.07115	1.58131	1.36727	0.633433	0.439139	0.469541	0.514038	2.65987	0.00655516
[R].SQMSDGR.[N]	1	Q61072	Disintegrin and metalloproteinase domain-containing protein 9	Adam9	FUNCTION: Cleaves and releases a number of molecules with important roles in tumorigenesis and angiogenesis, such as TEK, KDR, EPHB4, CD40, VCAM1 and CDH5 (PubMed:19273593). May mediate cell-cell, cell-matrix interactions and regulate the motility of cells via interactions with integrins (PubMed:10825303). {ECO:0000269|PubMed:10825303, ECO:0000269|PubMed:19273593}.	Disintegrin and metalloproteinase domain-containing protein 9 OS=Mus musculus OX=10090 GN=Adam9 PE=1 SV=2	1xOxidation [M3];1xTMTpro [N-Term];1xPhospho [S4(100)]	Q61072 [732-738]	Q61072 1xPhospho [S735(100)]	0	4	1180.5	0.27	1.17351	1.35495	1.7205	1.41632	0.416641	0.70359	0.489486	0.536573	2.63957	0.00851292
[R].SNTEEALK.[G]	1	E9Q394	A-kinase anchor protein 13	Akap13	FUNCTION: Scaffold protein that plays an important role in assembling signaling complexes downstream of several types of G protein-coupled receptors. Activates RHOA in response to signaling via G protein-coupled receptors via its function as Rho guanine nucleotide exchange factor. May also activate other Rho family members (PubMed:23658642). Part of a kinase signaling complex that links ADRA1A an…	A-kinase anchor protein 13 OS=Mus musculus OX=10090 GN=Akap13 PE=1 SV=1	1xTMTpro [K8];1xTMTpro [N-Term];1xPhospho [T3(100)]	E9Q394 [2372-2379]	E9Q394 1xPhospho [T2374(100)]	0	10	1579.82	-2.39	1.22063	1.55057	1.48108	1.41743	0.561138	0.459719	0.602953	0.54127	2.61871	0.00130272
[K].KPQNAADSYSWVPER.[A]	1	O89103	Complement component C1q receptor	Cd93	FUNCTION: Receptor (or element of a larger receptor complex) for C1q, mannose-binding lectin (MBL2) and pulmonary surfactant protein A (SPA). May mediate the enhancement of phagocytosis in monocytes and macrophages upon interaction with soluble defense collagens. May play a role in intercellular adhesion. Marker for early multipotent hematopoietic precursor cells. May play a role in cell-cell int…	Complement component C1q receptor OS=Mus musculus OX=10090 GN=Cd93 PE=1 SV=1	1xTMTpro [K1];1xTMTpro [N-Term];1xPhospho [S8(100)]	O89103 [612-626]	O89103 1xPhospho [S619(100)]	0	43	2436.22	0.52	1.18151	1.67808	1.64496	1.50152	0.446706	0.603419	0.680125	0.57675	2.60341	0.00607497
[K].GAPADHGPEGSGGER.[H]	6	Q8BU14	Translocation protein SEC62	Sec62	FUNCTION: Mediates post-translational transport of precursor polypeptides across endoplasmic reticulum (ER). Proposed to act as a targeting receptor for small presecretory proteins containing short and apolar signal peptides. Targets and properly positions newly synthesized presecretory proteins into the SEC61 channel-forming translocon complex, triggering channel opening for polypeptide transloc…	Translocation protein SEC62 OS=Mus musculus OX=10090 GN=Sec62 PE=1 SV=1	1xTMTpro [N-Term];1xPhospho [S11(100)]	Q8BU14 [325-339]	Q8BU14 1xPhospho [S335(100)]	0	34	1777.78	-0.04	1.17938	1.23039	1.53878	1.31618	0.407424	0.577025	0.601303	0.528584	2.49002	0.00351509
[R].GTPSSSPVSPQESPK.[H]	1	Q62417	Sorbin and SH3 domain-containing protein 1	Sorbs1	FUNCTION: Plays a role in tyrosine phosphorylation of CBL by linking CBL to the insulin receptor. Required for insulin-stimulated glucose transport. Involved in formation of actin stress fibers and focal adhesions. {ECO:0000269|PubMed:11001060, ECO:0000269|PubMed:9447983, ECO:0000269|PubMed:9461600}.	Sorbin and SH3 domain-containing protein 1 OS=Mus musculus OX=10090 GN=Sorbs1 PE=1 SV=2	1xTMTpro [K15];1xTMTpro [N-Term];1xPhospho [S9(100)]	Q62417 [50-64]	Q62417 1xPhospho [S58(100)]	0	28	2173.1	2.03	1.51722	1.14953	1.13863	1.26846	0.637093	0.46352	0.433006	0.511206	2.48132	0.00561661
[K].ATWGDGGDNSPSNVVSK.[Q]	1	O09044	Synaptosomal-associated protein 23	Snap23	FUNCTION: Essential component of the high affinity receptor for the general membrane fusion machinery and an important regulator of transport vesicle docking and fusion. {ECO:0000250}.	Synaptosomal-associated protein 23 OS=Mus musculus OX=10090 GN=Snap23 PE=1 SV=1	1xTMTpro [K17];1xTMTpro [N-Term];1xPhospho [T2(100)]	O09044 [101-117]	O09044 1xPhospho [T102(100)]	0	39	2379.15	2.63	1.59732	1.88001	1.46771	1.64835	0.639841	0.93749	0.416268	0.664533	2.48046	0.00711518
[R].QDTSSQLSLR.[R]	4	Q3T9M1	Major facilitator superfamily domain-containing protein 2B	Mfsd2b	FUNCTION: Cation-dependent lipid transporter that specifically mediates export of sphingosine-1-phosphate in red blood cells and platelets (PubMed:29045386). Sphingosine-1-phosphate is a signaling sphingolipid and its export from red blood cells into in the plasma is required for red blood cell morphology (PubMed:29045386). Does not transport lysophosphatidylcholine (LPC) (PubMed:29045386). {ECO:…	Major facilitator superfamily domain-containing protein 2B OS=Mus musculus OX=10090 GN=Mfsd2b PE=2 SV=1	1xTMTpro [N-Term];1xPhospho [T3(98.7)]	Q3T9M1 [477-486]	Q3T9M1 1xPhospho [T479(98.7)]	0	21	1518.75	0.59	1.11861	1.49026	1.65889	1.42259	0.503634	0.574842	0.65058	0.576352	2.46826	0.00686469
[R].GTAICSSTLL.[-]	6	O88634	Proteinase-activated receptor 4	F2rl3	FUNCTION: Receptor for activated thrombin or trypsin coupled to G proteins that stimulate phosphoinositide hydrolysis. May play a role in platelets activation.	Proteinase-activated receptor 4 OS=Mus musculus OX=10090 GN=F2rl3 PE=1 SV=2	1xCarbamidomethyl [C5];1xTMTpro [N-Term];1xPhospho [S/T]	O88634 [387-396]	O88634 1xPhospho [S/T]	0	39	1406.69	0.11	1.05066	1.47087	2.00594	1.50916	0.512441	0.620069	0.702217	0.611576	2.46765	0.0333828
[K].NNSDSAKLPISSGSTSSSR.[I]	6	Q8K209	Adhesion G-protein coupled receptor G1	Adgrg1	FUNCTION: Receptor involved in cell adhesion and probably in cell-cell interactions. Mediates cell matrix adhesion in developing neurons and hematopoietic stem cells. Receptor for collagen III/COL3A1 in the developing brain and involved in regulation of cortical development, specifically in maintenance of the pial basement membrane integrity and in cortical lamination (PubMed:21768377). Binding t…	Adhesion G-protein coupled receptor G1 OS=Mus musculus OX=10090 GN=Adgrg1 PE=1 SV=1	1xTMTpro [K7];1xTMTpro [N-Term];1xPhospho [S5(98.5)]	Q8K209 [668-686]	Q8K209 1xPhospho [S672(100)]	1	31	2583.29	-2.09	1.59006	1.13186	1.69141	1.47111	0.576423	0.53275	0.694184	0.601119	2.44729	0.00823777
[R].CSVSLSNVEAR.[K]	1	P47713	Cytosolic phospholipase A2	Pla2g4a	FUNCTION: Has primarily calcium-dependent phospholipase and lysophospholipase activities, with a major role in membrane lipid remodeling and biosynthesis of lipid mediators of the inflammatory response (PubMed:1904318, PubMed:9403692, PubMed:9403693). Plays an important role in embryo implantation and parturition through its ability to trigger prostanoid production (PubMed:9403692, PubMed:9403693…	Cytosolic phospholipase A2 OS=Mus musculus OX=10090 GN=Pla2g4a PE=1 SV=1	1xCarbamidomethyl [C1];1xTMTpro [N-Term];1xPhospho [S4(100)]	P47713 [725-735]	P47713 1xPhospho [S728(100)]	0	33	1605.76	0.34	1.48057	1.89962	1.38482	1.58834	0.530834	0.673646	0.744821	0.649767	2.44447	0.00527043
[R].TSVSSPEQPQPYR.[T]	3	Q8K382	DENN domain-containing protein 1A	Dennd1a	FUNCTION: Guanine nucleotide exchange factor (GEF) regulating clathrin-mediated endocytosis through RAB35 activation. Promotes the exchange of GDP to GTP, converting inactive GDP-bound RAB35 into its active GTP-bound form. Regulates clathrin-mediated endocytosis of synaptic vesicles and mediates exit from early endosomes (PubMed:17182770, PubMed:20159556). Binds phosphatidylinositol-phosphates (P…	DENN domain-containing protein 1A OS=Mus musculus OX=10090 GN=Dennd1a PE=1 SV=2	1xTMTpro [N-Term];1xPhospho [S/T/Y]	Q8K382 [519-531]	Q8K382 1xPhospho [S/T/Y]	0	23	1859.89	1.48	1.28868	1.28982	1.4256	1.3347	0.697745	0.559524	0.390841	0.54937	2.42951	0.00140442
[R].LPNLASPSAEGPPRPSPGTAPR.[R]	1	O88746	Target of Myb protein 1	Tom1	FUNCTION: May be involved in intracellular trafficking. Probable association with membranes.	Target of Myb protein 1 OS=Mus musculus OX=10090 GN=Tom1 PE=1 SV=1	1xTMTpro [N-Term];1xPhospho [S6(94.6)]	O88746 [457-478]	O88746 1xPhospho [S462(94.6)]	0	17	2553.31	1.57	1.83434	1.45985	1.24169	1.51196	0.460439	0.761605	0.650085	0.624043	2.42284	0.0102264
[R].VITNQYNSPTGLYSSENISNFNNAVESK.[T]	1	O70400	PDZ and LIM domain protein 1	Pdlim1	FUNCTION: Cytoskeletal protein that may act as an adapter that brings other proteins (like kinases) to the cytoskeleton (By similarity). Involved in assembly, disassembly and directioning of stress fibers in fibroblasts. Required for the localization of ACTN1 and PALLD to stress fibers. Required for cell migration and in maintaining cell polarity of fibroblasts (By similarity). {ECO:0000250|UniPr…	PDZ and LIM domain protein 1 OS=Mus musculus OX=10090 GN=Pdlim1 PE=1 SV=4	1xTMTpro [K28];1xTMTpro [N-Term];1xPhospho [S8(98)]	O70400 [137-164]	O70400 1xPhospho [S144(98)]	0	39	3778.85	1.94	1.4396	1.47382	1.15406	1.35583	0.757404	0.529394	0.399371	0.562056	2.41226	0.00551191
[R].LFEGSGEAR.[G]	14	Q9JJL9	Leukotriene B4 receptor 2	Ltb4r2	FUNCTION: Low-affinity receptor for leukotrienes including leukotriene B4. Mediates chemotaxis of granulocytes and macrophages. The response is mediated via G-proteins that activate a phosphatidylinositol-calcium second messenger system (By similarity). {ECO:0000250}.	Leukotriene B4 receptor 2 OS=Mus musculus OX=10090 GN=Ltb4r2 PE=2 SV=1	1xTMTpro [N-Term];1xPhospho [S5(100)]	Q9JJL9 [307-315]	Q9JJL9 1xPhospho [S311(100)]	0	18	1349.64	0.61	1.58535	1.32292	1.67356	1.52728	0.571182	0.750564	0.59465	0.638799	2.39086	0.00174222
[K].CTQDLGNSTK.[A]	1	P26039	Talin-1	Tln1	FUNCTION: Probably involved in connections of major cytoskeletal structures to the plasma membrane. High molecular weight cytoskeletal protein concentrated at regions of cell-substratum contact and, in lymphocytes, at cell-cell contacts.	Talin-1 OS=Mus musculus OX=10090 GN=Tln1 PE=1 SV=2	1xCarbamidomethyl [C1];1xTMTpro [K10];1xTMTpro [N-Term];1xPhospho [S8(97.7)]	P26039 [1087-1096]	P26039 1xPhospho [S1094(97.7)]	0	11	1811.89	1.57	1.6422	1.23356	1.33944	1.40507	0.524578	0.666955	0.578264	0.589932	2.38175	0.00323539
[K].QLSSEGTVR.[F]	1	Q9ERV1	Probable E3 ubiquitin-protein ligase makorin-2	Mkrn2	FUNCTION: E3 ubiquitin ligase catalyzing the covalent attachment of ubiquitin moieties onto substrate proteins. {ECO:0000250}.	Probable E3 ubiquitin-protein ligase makorin-2 OS=Mus musculus OX=10090 GN=Mkrn2 PE=1 SV=2	1xTMTpro [N-Term];1xPhospho [S/T]	Q9ERV1 [363-371]	Q9ERV1 1xPhospho [S/T]	0	1	1360.68	-0.02	1.03416	1.33656	1.66952	1.34675	0.560596	0.489136	0.657075	0.568936	2.36713	0.0148834
[K].SGDPSAGPDAGLSPGSQGDSK.[S]	1	Q9QY06	Unconventional myosin-IXb	Myo9b	FUNCTION: Myosins are actin-based motor molecules with ATPase activity. Unconventional myosins serve in intracellular movements. Binds actin with high affinity both in the absence and presence of ATP and its mechanochemical activity is inhibited by calcium ions. Also acts as a GTPase activator for RHOA. Plays a role in the regulation of cell migration via its role as RHOA GTPase activator. This i…	Unconventional myosin-IXb OS=Mus musculus OX=10090 GN=Myo9b PE=1 SV=2	1xTMTpro [K21];1xTMTpro [N-Term];1xPhospho [S13(100)]	Q9QY06 [1359-1379]	Q9QY06 1xPhospho [S1371(100)]	0	42	2575.22	-0.71	1.10484	1.48273	1.28649	1.29135	0.709774	0.461151	0.468968	0.546631	2.36238	0.00544968
[K].QSPVSSPTR.[S]	1	Q811Q9	Choline-phosphate cytidylyltransferase B	Pcyt1b	FUNCTION: Controls phosphatidylcholine synthesis. {ECO:0000269|PubMed:12842190, ECO:0000269|PubMed:15143167}.	Choline-phosphate cytidylyltransferase B OS=Mus musculus OX=10090 GN=Pcyt1b PE=1 SV=2	1xTMTpro [N-Term];1xPhospho [S6(96.4)]	Q811Q9 [318-326]	Q811Q9 1xPhospho [S323(96.4)]	0	6	1342.67	0.12	1.83784	1.5499	1.4956	1.62778	0.70033	0.652292	0.717241	0.689954	2.35926	0.000966648
[R].TSDTAFTR.[G]	1	Q91V24	ATP-binding cassette sub-family A member 7	Abca7	FUNCTION: Probable ATP-binding cassette (ABC) transporter that plays a role in lipid homeostasis and macrophage-mediated phagocytosis (PubMed:12917409, PubMed:15550377, PubMed:16908670, PubMed:27472885, PubMed:27030769, PubMed:20495215). Binds APOA1 and may function in apolipoprotein-mediated phospholipid efflux from cells (PubMed:12917409). May also mediate cholesterol efflux (By similarity). Ma…	ATP-binding cassette sub-family A member 7 OS=Mus musculus OX=10090 GN=Abca7 PE=1 SV=1	1xTMTpro [N-Term];1xPhospho [S2(100)]	Q91V24 [1065-1072]	Q91V24 1xPhospho [S1066(100)]	0	10	1282.6	0.9	1.03837	1.51624	2.04625	1.53362	0.621723	0.706703	0.640944	0.656457	2.33621	0.0398723
[R].SPAVATEVQR.[V]	2	Q80XI3	Eukaryotic translation initiation factor 4 gamma 3	Eif4g3	FUNCTION: Probable component of the protein complex eIF4F, which is involved in the recognition of the mRNA cap, ATP-dependent unwinding of 5'-terminal secondary structure and recruitment of mRNA to the ribosome. Thought to be a functional homolog of EIF4G1 (By similarity). {ECO:0000250}.	Eukaryotic translation initiation factor 4 gamma 3 OS=Mus musculus OX=10090 GN=Eif4g3 PE=1 SV=2	1xTMTpro [N-Term];1xPhospho [S1(100)]	Q80XI3 [436-445]	Q80XI3 1xPhospho [S436(100)]	0	16	1441.74	1.68	1.09258	1.0157	1.08362	1.06397	0.488304	0.467464	0.414325	0.456698	2.3297	4.99347e-05
[R].TSVTPSNQDICR.[I]	1	Q9DBD2	E3 ubiquitin-protein ligase MARCHF8	Marchf8	FUNCTION: E3 ubiquitin-protein ligase that mediates ubiquitination of CD86 and MHC class II proteins, such as HLA-DR alpha and beta, and promotes their subsequent endocytosis and sorting to lysosomes via multivesicular bodies. May also promote ubiquitination and endocytosis of TFRC and FAS (By similarity). {ECO:0000250, ECO:0000269|PubMed:16785530}.	E3 ubiquitin-protein ligase MARCHF8 OS=Mus musculus OX=10090 GN=Marchf8 PE=2 SV=1	1xCarbamidomethyl [C11];1xTMTpro [N-Term];1xPhospho [S2(100)]	Q9DBD2 [66-77]	Q9DBD2 1xPhospho [S67(100)]	0	17	1761.82	3.48	1.11067	1.39127	1.82132	1.44109	0.511134	0.56652	0.787049	0.621567	2.31847	0.0213523
[R].QDTSSQLSLR.[R]	4	Q3T9M1	Major facilitator superfamily domain-containing protein 2B	Mfsd2b	FUNCTION: Cation-dependent lipid transporter that specifically mediates export of sphingosine-1-phosphate in red blood cells and platelets (PubMed:29045386). Sphingosine-1-phosphate is a signaling sphingolipid and its export from red blood cells into in the plasma is required for red blood cell morphology (PubMed:29045386). Does not transport lysophosphatidylcholine (LPC) (PubMed:29045386). {ECO:…	Major facilitator superfamily domain-containing protein 2B OS=Mus musculus OX=10090 GN=Mfsd2b PE=2 SV=1	1xTMTpro [N-Term];2xPhospho [T3(99.9); S8(100)]	Q3T9M1 [477-486]	Q3T9M1 2xPhospho [T479(99.9); S484(100)]	0	18	1598.71	-1.36	0.979482	1.51178	1.74503	1.4121	0.409227	0.56445	0.854639	0.609439	2.31705	0.0372964
[K].TEDLEATSEHFK.[T]	1	O70404	Vesicle-associated membrane protein 8	Vamp8	FUNCTION: SNAREs, soluble N-ethylmaleimide-sensitive factor-attachment protein receptors, are essential proteins for fusion of cellular membranes. SNAREs localized on opposing membranes assemble to form a trans-SNARE complex, an extended, parallel four alpha-helical bundle that drives membrane fusion. VAMP8 is a SNARE involved in autophagy through the direct control of autophagosome membrane fusi…	Vesicle-associated membrane protein 8 OS=Mus musculus OX=10090 GN=Vamp8 PE=1 SV=1	1xTMTpro [K12];1xTMTpro [N-Term];1xPhospho [S8(96.8)]	O70404 [48-59]	O70404 1xPhospho [S55(96.8)]	0	19	2095.02	-0.24	1.32748	1.39585	1.96155	1.56163	0.50929	0.823017	0.696066	0.676124	2.30967	0.0159485
[R].MSADMSEIEAR.[I]	1	Q62073	Mitogen-activated protein kinase kinase kinase 7	Map3k7	FUNCTION: Serine/threonine kinase which acts as an essential component of the MAP kinase signal transduction pathway. Plays an important role in the cascades of cellular responses evoked by changes in the environment. Mediates signal transduction of TRAF6, various cytokines including interleukin-1 (IL-1), transforming growth factor-beta (TGFB), TGFB-related factors like BMP2 and BMP4, toll-like r…	Mitogen-activated protein kinase kinase kinase 7 OS=Mus musculus OX=10090 GN=Map3k7 PE=1 SV=1	2xOxidation [M1; M5];1xTMTpro [N-Term];1xPhospho [S2(99.9)]	Q62073 [388-398]	Q62073 1xPhospho [S389(99.9)]	0	25	1655.7	-3.48	1.0385	1.50795	1.41913	1.32186	0.55325	0.546413	0.627691	0.575785	2.29575	0.00698731
[R].GTSDKSNQAPAPGAVPITPSTAR.[I]	1	Q91V24	ATP-binding cassette sub-family A member 7	Abca7	FUNCTION: Probable ATP-binding cassette (ABC) transporter that plays a role in lipid homeostasis and macrophage-mediated phagocytosis (PubMed:12917409, PubMed:15550377, PubMed:16908670, PubMed:27472885, PubMed:27030769, PubMed:20495215). Binds APOA1 and may function in apolipoprotein-mediated phospholipid efflux from cells (PubMed:12917409). May also mediate cholesterol efflux (By similarity). Ma…	ATP-binding cassette sub-family A member 7 OS=Mus musculus OX=10090 GN=Abca7 PE=1 SV=1	1xTMTpro [K5];1xTMTpro [N-Term];1xPhospho [T/S]	Q91V24 [1073-1095]	Q91V24 1xPhospho [T/S]	1	15	2911.52	4.21	1.19981	1.36851	1.59705	1.38846	0.60378	0.712037	0.506364	0.607394	2.28593	0.00381189
[R].KQSAGPNSPTGGGGGGGSGGTR.[T]	1	Q3UHH1	Zinc finger SWIM domain-containing protein 8	Zswim8		Zinc finger SWIM domain-containing protein 8 OS=Mus musculus OX=10090 GN=Zswim8 PE=1 SV=1	1xTMTpro [K1];1xTMTpro [N-Term];1xPhospho [S8(100)]	Q3UHH1 [46-67]	Q3UHH1 1xPhospho [S53(100)]	1	39	2532.24	1.24	0.75727	1.38899	1.38531	1.17719	0.518164	0.464435	0.5635	0.515367	2.28418	0.035417
[K].EPQSPSSQSTPCKPTNDR.[T]	2	Q3UMC0	ATPase family protein 2 homolog	Spata5	FUNCTION: ATP-dependent chaperone which uses the energy provided by ATP hydrolysis to generate mechanical force to disassemble protein complexes (By similarity). May be involved in morphological and functional mitochondrial transformations during spermatogenesis (PubMed:10734318). {ECO:0000250|UniProtKB:P32794, ECO:0000269|PubMed:10734318}.	ATPase family protein 2 homolog OS=Mus musculus OX=10090 GN=Spata5 PE=1 SV=2	1xCarbamidomethyl [C12];1xTMTpro [K13];1xTMTpro [N-Term];1xPhospho [S4(99.9)]	Q3UMC0 [241-258]	Q3UMC0 1xPhospho [S244(100)]	0	9	2704.29	1.04	1.09123	1.39131	1.63202	1.37152	0.555792	0.627885	0.622612	0.602096	2.27791	0.00824609
[R].SPGSPVCR.[V]	1	Q8K3I9	Glucocorticoid-induced transcript 1 protein	Glcci1		Glucocorticoid-induced transcript 1 protein OS=Mus musculus OX=10090 GN=Glcci1 PE=1 SV=1	1xCarbamidomethyl [C7];1xTMTpro [N-Term];1xPhospho [S1(100)]	Q8K3I9 [136-143]	Q8K3I9 1xPhospho [S136(100)]	0	2	1243.58	-0.08	1.18663	1.2164	1.82505	1.40936	0.630262	0.574897	0.671127	0.625429	2.25343	0.020207
[K].GTEFAESADAALQSDPALQDAGDTSK.[K]	1	Q78HU7	Glycophorin-C	Gypc		Glycophorin-C OS=Mus musculus OX=10090 GN=Gypc PE=1 SV=2	1xTMTpro [K26];1xTMTpro [N-Term];1xPhospho [S7(100)]	Q78HU7 [65-90]	Q78HU7 1xPhospho [S71(100)]	0	80	3283.55	0.97	1.74534	1.00564	1.71892	1.48997	0.80614	0.613021	0.585881	0.668347	2.22933	0.0310734
[K].LPISSGSTSSSR.[I]	4	Q8K209	Adhesion G-protein coupled receptor G1	Adgrg1	FUNCTION: Receptor involved in cell adhesion and probably in cell-cell interactions. Mediates cell matrix adhesion in developing neurons and hematopoietic stem cells. Receptor for collagen III/COL3A1 in the developing brain and involved in regulation of cortical development, specifically in maintenance of the pial basement membrane integrity and in cortical lamination (PubMed:21768377). Binding t…	Adhesion G-protein coupled receptor G1 OS=Mus musculus OX=10090 GN=Adgrg1 PE=1 SV=1	1xTMTpro [N-Term];1xPhospho [S/T]	Q8K209 [675-686]	Q8K209 1xPhospho [S/T]	0	33	1562.77	0.59	1.69534	0.979581	1.45127	1.3754	0.560511	0.611685	0.689336	0.620511	2.21656	0.0240646
[R].AYSGSDLPSGTGSGGGGADGAR.[A]	3	Q71FD5	E3 ubiquitin-protein ligase ZNRF2	Znrf2	FUNCTION: May play a role in the establishment and maintenance of neuronal transmission and plasticity via its ubiquitin ligase activity. E3 ubiquitin ligases accept ubiquitin from an E2 ubiquitin-conjugating enzyme in the form of a thioester and then directly transfer the ubiquitin to targeted substrates. {ECO:0000250}.	E3 ubiquitin-protein ligase ZNRF2 OS=Mus musculus OX=10090 GN=Znrf2 PE=1 SV=1	1xTMTpro [N-Term];1xPhospho [S3(97.8)]	Q71FD5 [16-37]	Q71FD5 1xPhospho [S18(100)]	0	36	2281.01	-0.92	1.58052	1.28883	1.33512	1.40149	0.670974	0.621695	0.60513	0.6326	2.21545	0.0011509
[R].QGGGYNPLSSPQK.[S]	2	Q08EC4	Cas scaffolding protein family member 4	Cass4	FUNCTION: Docking protein that plays a role in tyrosine kinase-based signaling related to cell adhesion and cell spreading. Regulates PTK2/FAK1 activity, focal adhesion integrity, and cell spreading (By similarity). {ECO:0000250}.	Cas scaffolding protein family member 4 OS=Mus musculus OX=10090 GN=Cass4 PE=1 SV=1	1xTMTpro [K13];1xTMTpro [N-Term];1xPhospho [S10(99.9)]	Q08EC4 [226-238]	Q08EC4 1xPhospho [S235(100)]	0	31	2021.03	2.6	0.993768	1.32557	1.27385	1.19773	0.472814	0.465258	0.685604	0.541225	2.213	0.00644327
[K].SHSNSSTLSDRR.[L]	1	A3KGS3	Ral GTPase-activating protein subunit alpha-2	Ralgapa2	FUNCTION: Catalytic subunit of the heterodimeric RalGAP2 complex which acts as a GTPase activator for the Ras-like small GTPases RALA and RALB. {ECO:0000250}.	Ral GTPase-activating protein subunit alpha-2 OS=Mus musculus OX=10090 GN=Ralgapa2 PE=1 SV=2	1xTMTpro [N-Term];1xPhospho [S5(89.4)]	A3KGS3 [360-371]	A3KGS3 1xPhospho [S364(89.4)]	1	11	1730.81	0.48	0.872053	1.45353	1.56572	1.2971	0.570128	0.474524	0.72854	0.591064	2.19452	0.036043
[R].QEQLSPK.[K]	3	O09000	Nuclear receptor coactivator 3	Ncoa3	FUNCTION: Nuclear receptor coactivator that directly binds nuclear receptors and stimulates the transcriptional activities in a hormone-dependent fashion. Plays a central role in creating a multisubunit coactivator complex, probably via remodeling of chromatin. Involved in the coactivation of different nuclear receptors, such as for steroids (GR and ER), retinoids (RARs and RXRs), thyroid hormone…	Nuclear receptor coactivator 3 OS=Mus musculus OX=10090 GN=Ncoa3 PE=1 SV=2	1xTMTpro [K7];1xTMTpro [N-Term];1xPhospho [S5(100)]	O09000 [716-722]	O09000 1xPhospho [S720(100)]	0	12	1517.82	1.47	1.44633	1.83005	1.39291	1.55643	0.769256	0.645973	0.71841	0.711213	2.18842	0.00402356
[R].DPSPEGR.[S]	1	Q80UP3	Diacylglycerol kinase zeta	Dgkz	FUNCTION: Diacylglycerol kinase that converts diacylglycerol/DAG into phosphatidic acid/phosphatidate/PA and regulates the respective levels of these two bioactive lipids (PubMed:12883552). Thereby, acts as a central switch between the signaling pathways activated by these second messengers with different cellular targets and opposite effects in numerous biological processes (PubMed:12883552). Al…	Diacylglycerol kinase zeta OS=Mus musculus OX=10090 GN=Dgkz PE=1 SV=2	1xTMTpro [N-Term];1xPhospho [S3(100)]	Q80UP3 [5-11]	Q80UP3 1xPhospho [S7(100)]	0	12	1141.52	0.48	1.16491	1.30904	1.36929	1.28108	0.52195	0.465593	0.768945	0.585496	2.18803	0.0033255
[K].NQTYSFSPSK.[S]	4	Q7TPS5	C2 domain-containing protein 5	C2cd5	FUNCTION: Required for insulin-stimulated glucose transport and glucose transporter SLC2A4/GLUT4 translocation from intracellular glucose storage vesicle (GSV) to the plasma membrane (PM) in adipocytes. Binds phospholipid membranes in a calcium-dependent manner and is necessary for the optimal membrane fusion between SLC2A4/GLUT4 GSV and the PM. {ECO:0000269|PubMed:21907143}.	C2 domain-containing protein 5 OS=Mus musculus OX=10090 GN=C2cd5 PE=1 SV=2	1xTMTpro [K10];1xTMTpro [N-Term];1xPhospho [S7(100)]	Q7TPS5 [289-298]	Q7TPS5 1xPhospho [S295(100)]	0	27	1846.92	0.26	1.39653	0.914558	1.25444	1.18851	0.535528	0.547629	0.548059	0.543739	2.18581	0.0107606
[R].SGALASPTDPFQSR.[L]	9	Q8C0E3	E3 ubiquitin-protein ligase TRIM47	Trim47	FUNCTION: E3 ubiquitin-protein ligase that mediates the ubiquitination and proteasomal degradation of CYLD. {ECO:0000269|PubMed:29291351}.	E3 ubiquitin-protein ligase TRIM47 OS=Mus musculus OX=10090 GN=Trim47 PE=1 SV=2	1xTMTpro [N-Term];1xPhospho [S6(99.9)]	Q8C0E3 [586-599]	Q8C0E3 1xPhospho [S591(100)]	0	53	1817.88	0.63	0.799858	1.46398	1.35809	1.20731	0.441982	0.521344	0.696037	0.553121	2.18272	0.0405866
[R].IASDEEIQGTK.[D]	4	Q9ET54	Palladin	Palld	FUNCTION: Cytoskeletal protein required for organization of normal actin cytoskeleton. Roles in establishing cell morphology, motility, cell adhesion and cell-extracellular matrix interactions in a variety of cell types. May function as a scaffolding molecule with the potential to influence both actin polymerization and the assembly of existing actin filaments into higher-order arrays. Binds to p…	Palladin OS=Mus musculus OX=10090 GN=Palld PE=1 SV=2	1xTMTpro [K11];1xTMTpro [N-Term];1xPhospho [S3(100)]	Q9ET54 [899-909]	Q9ET54 1xPhospho [S901(100)]	0	38	1878.97	1.73	1.12732	1.23858	1.4384	1.2681	0.628932	0.447509	0.670556	0.582332	2.17763	0.00383239
[R].QPEASSSSQASR.[E]	3	O88634	Proteinase-activated receptor 4	F2rl3	FUNCTION: Receptor for activated thrombin or trypsin coupled to G proteins that stimulate phosphoinositide hydrolysis. May play a role in platelets activation.	Proteinase-activated receptor 4 OS=Mus musculus OX=10090 GN=F2rl3 PE=1 SV=2	1xTMTpro [N-Term];2xPhospho [S7(97.2); S8(97.2)]	O88634 [370-381]	O88634 2xPhospho [S376(97.2); S377(100)]	0	26	1698.71	1.21	1.47647	1.43046	1.56505	1.49066	0.747281	0.724014	0.582929	0.684742	2.17697	0.000240013
[R].VDAASPGPR.[V]	1	A2AAE1	Transmembrane protein KIAA1109	Kiaa1109	FUNCTION: Plays a role in endosomal trafficking and endosome recycling. Also involved in the actin cytoskeleton and cilia structural dynamics. Acts as regulator of phagocytosis. {ECO:0000250|UniProtKB:Q2LD37}.	Transmembrane protein KIAA1109 OS=Mus musculus OX=10090 GN=Kiaa1109 PE=1 SV=4	1xTMTpro [N-Term];1xPhospho [S5(100)]	A2AAE1 [3649-3657]	A2AAE1 1xPhospho [S3653(100)]	0	3	1253.62	0.48	0.831074	1.38027	1.60954	1.27363	0.54538	0.493872	0.72499	0.58808	2.16574	0.0468472
[R].TQEAQQTSCSTQSSASK.[Q]	1	Q62053	Prostaglandin E2 receptor EP2 subtype	Ptger2	FUNCTION: Receptor for prostaglandin E2 (PGE2). The activity of this receptor is mediated by G(s) proteins that stimulate adenylate cyclase. The subsequent raise in intracellular cAMP is responsible for the relaxing effect of this receptor on smooth muscle.	Prostaglandin E2 receptor EP2 subtype OS=Mus musculus OX=10090 GN=Ptger2 PE=2 SV=1	1xCarbamidomethyl [C9];1xTMTpro [K17];1xTMTpro [N-Term];1xPhospho [S13(99.9)]	Q62053 [338-354]	Q62053 1xPhospho [S350(99.9)]	0	38	2517.18	-0.9	1.4464	1.36191	1.72492	1.51108	0.683012	0.640486	0.771795	0.698431	2.16353	0.00220602
[R].QQSEISTHSI.[-]	1	Q60790	Ras GTPase-activating protein 3	Rasa3	FUNCTION: Inhibitory regulator of the Ras-cyclic AMP pathway. May bind inositol tetrakisphosphate (IP4).	Ras GTPase-activating protein 3 OS=Mus musculus OX=10090 GN=Rasa3 PE=1 SV=2	1xTMTpro [N-Term];2xPhospho [S3(100); S9(100)]	Q60790 [825-834]	Q60790 2xPhospho [S827(100); S833(100)]	0	34	1593.69	0.82	0.961137	1.22703	1.7648	1.31766	0.635919	0.597372	0.602638	0.611976	2.15312	0.0406795
[R].QDTSSQLSLR.[R]	7	Q3T9M1	Major facilitator superfamily domain-containing protein 2B	Mfsd2b	FUNCTION: Cation-dependent lipid transporter that specifically mediates export of sphingosine-1-phosphate in red blood cells and platelets (PubMed:29045386). Sphingosine-1-phosphate is a signaling sphingolipid and its export from red blood cells into in the plasma is required for red blood cell morphology (PubMed:29045386). Does not transport lysophosphatidylcholine (LPC) (PubMed:29045386). {ECO:…	Major facilitator superfamily domain-containing protein 2B OS=Mus musculus OX=10090 GN=Mfsd2b PE=2 SV=1	1xTMTpro [N-Term];1xPhospho [S/T]	Q3T9M1 [477-486]	Q3T9M1 1xPhospho [S/T]	0	53	1518.75	0.3	1.11019	1.34244	1.61621	1.35628	0.562987	0.649894	0.692456	0.635112	2.13549	0.00882597
[R].LVVCGPSQSTGVPGMDPPSAAHR.[S]	8	Q8K558	Trem-like transcript 1 protein	Treml1	FUNCTION: Cell surface receptor that may play a role in the innate and adaptive immune response. {ECO:0000269|PubMed:12393607}.	Trem-like transcript 1 protein OS=Mus musculus OX=10090 GN=Treml1 PE=1 SV=2	1xCarbamidomethyl [C4];1xOxidation [M15];1xTMTpro [N-Term];1xPhospho [S/T]	Q8K558 [205-227]	Q8K558 1xPhospho [S/T]	0	50	2720.29	0.41	1.06384	1.52467	1.73075	1.43975	0.548066	0.718632	0.758378	0.675025	2.13289	0.0210805
[K].NNSDSAK.[L]	6	Q8K209	Adhesion G-protein coupled receptor G1	Adgrg1	FUNCTION: Receptor involved in cell adhesion and probably in cell-cell interactions. Mediates cell matrix adhesion in developing neurons and hematopoietic stem cells. Receptor for collagen III/COL3A1 in the developing brain and involved in regulation of cortical development, specifically in maintenance of the pial basement membrane integrity and in cortical lamination (PubMed:21768377). Binding t…	Adhesion G-protein coupled receptor G1 OS=Mus musculus OX=10090 GN=Adgrg1 PE=1 SV=1	1xTMTpro [K7];1xTMTpro [N-Term];1xPhospho [S5(100)]	Q8K209 [668-674]	Q8K209 1xPhospho [S672(100)]	0	10	1423.71	0.72	1.4354	1.03789	1.81021	1.42783	0.563306	0.660121	0.799197	0.674208	2.11779	0.0319482
[R].DPPAPTSLQAK.[E]	1	P43252	Prostacyclin receptor	Ptgir	FUNCTION: Receptor for prostacyclin (prostaglandin I2 or PGI2). The activity of this receptor is mediated by G(s) proteins which activate adenylate cyclase.	Prostacyclin receptor OS=Mus musculus OX=10090 GN=Ptgir PE=1 SV=1	1xTMTpro [K11];1xTMTpro [N-Term];1xPhospho [T/S]	P43252 [359-369]	P43252 1xPhospho [T/S]	0	1	1812.98	0.96	1.26964	1.30325	1.80196	1.45828	0.698549	0.514022	0.856739	0.68977	2.11416	0.0179902
[R].GTSDKSNQAPAPGAVPITPSTAR.[I]	1	Q91V24	ATP-binding cassette sub-family A member 7	Abca7	FUNCTION: Probable ATP-binding cassette (ABC) transporter that plays a role in lipid homeostasis and macrophage-mediated phagocytosis (PubMed:12917409, PubMed:15550377, PubMed:16908670, PubMed:27472885, PubMed:27030769, PubMed:20495215). Binds APOA1 and may function in apolipoprotein-mediated phospholipid efflux from cells (PubMed:12917409). May also mediate cholesterol efflux (By similarity). Ma…	ATP-binding cassette sub-family A member 7 OS=Mus musculus OX=10090 GN=Abca7 PE=1 SV=1	1xTMTpro [K5];1xTMTpro [N-Term];1xPhospho [S3(97.7)]	Q91V24 [1073-1095]	Q91V24 1xPhospho [S1075(97.7)]	1	47	2911.52	1.75	1.08361	1.34638	1.58922	1.33974	0.735446	0.554679	0.618273	0.636133	2.10607	0.0105719
[K].NNSDSAKLPISSGSTSSSR.[I]	1	Q8K209	Adhesion G-protein coupled receptor G1	Adgrg1	FUNCTION: Receptor involved in cell adhesion and probably in cell-cell interactions. Mediates cell matrix adhesion in developing neurons and hematopoietic stem cells. Receptor for collagen III/COL3A1 in the developing brain and involved in regulation of cortical development, specifically in maintenance of the pial basement membrane integrity and in cortical lamination (PubMed:21768377). Binding t…	Adhesion G-protein coupled receptor G1 OS=Mus musculus OX=10090 GN=Adgrg1 PE=1 SV=1	1xTMTpro [K7];1xTMTpro [N-Term];1xPhospho [S/T]	Q8K209 [668-686]	Q8K209 1xPhospho [S/T]	1	3	2583.29	2.07	1.30681	1.32256	1.54546	1.39161	0.640337	0.554107	0.791237	0.661894	2.10246	0.00214443
[R].QFSPGPR.[T]	2	Q9EPN1	Neurobeachin	Nbea	FUNCTION: Binds to type II regulatory subunits of protein kinase A and anchors/targets them to the membrane. May anchor the kinase to cytoskeletal and/or organelle-associated proteins. May have a role in membrane trafficking. {ECO:0000269|PubMed:11102458, ECO:0000303|PubMed:11102458}.	Neurobeachin OS=Mus musculus OX=10090 GN=Nbea PE=1 SV=1	1xTMTpro [N-Term];1xPhospho [S3(100)]	Q9EPN1 [1309-1315]	Q9EPN1 1xPhospho [S1311(100)]	0	16	1172.58	1.75	0.984791	1.22919	1.28772	1.16723	0.462017	0.54424	0.65997	0.555409	2.10157	0.00496713
[R].LVVCGPSQSTGVPGMDPPSAAHR.[S]	1	Q8K558	Trem-like transcript 1 protein	Treml1	FUNCTION: Cell surface receptor that may play a role in the innate and adaptive immune response. {ECO:0000269|PubMed:12393607}.	Trem-like transcript 1 protein OS=Mus musculus OX=10090 GN=Treml1 PE=1 SV=2	1xCarbamidomethyl [C4];1xTMTpro [N-Term];1xPhospho [S9(97.9)]	Q8K558 [205-227]	Q8K558 1xPhospho [S213(97.9)]	0	82	2704.29	2.35	1.11821	1.6917	1.68977	1.49989	0.806954	0.580864	0.75349	0.713769	2.10137	0.0178592
[R].ELSGSGLDR.[L]	1	Q9JJA2	Conserved oligomeric Golgi complex subunit 8	Cog8	FUNCTION: Required for normal Golgi function. {ECO:0000250}.	Conserved oligomeric Golgi complex subunit 8 OS=Mus musculus OX=10090 GN=Cog8 PE=1 SV=3	1xTMTpro [N-Term];1xPhospho [S3(100)]	Q9JJA2 [58-66]	Q9JJA2 1xPhospho [S60(100)]	0	18	1317.64	0.04	1.5901	1.29443	1.29635	1.39363	0.625455	0.706493	0.663265	0.665071	2.09546	0.00195758
[R].NSLGEDHEPK.[S]	1	Q80U16	Rho family-interacting cell polarization regulator 2	Ripor2	FUNCTION: Acts as an inhibitor of the small GTPase RHOA and plays several roles in the regulation of myoblast and hair cell differentiation, lymphocyte T proliferation and neutrophil polarization (PubMed:25588844, PubMed:27269051). Plays a role in fetal mononuclear myoblast differentiation by promoting filopodia and myotube formation (PubMed:17150207). Maintains naive T lymphocytes in a quiescent…	Rho family-interacting cell polarization regulator 2 OS=Mus musculus OX=10090 GN=Ripor2 PE=1 SV=2	1xTMTpro [K10];1xTMTpro [N-Term];1xPhospho [S2(100)]	Q80U16 [507-516]	Q80U16 1xPhospho [S508(100)]	0	20	1813.9	-0.02	1.81136	1.44515	1.08512	1.44721	0.788444	0.473592	0.811898	0.691311	2.09343	0.0329455
[K].SDASTPPSPK.[V]	10	P35564	Calnexin	Canx	FUNCTION: Calcium-binding protein that interacts with newly synthesized glycoproteins in the endoplasmic reticulum. It may act in assisting protein assembly and/or in the retention within the ER of unassembled protein subunits. It seems to play a major role in the quality control apparatus of the ER by the retention of incorrectly folded proteins. Associated with partial T-cell antigen receptor c…	Calnexin OS=Mus musculus OX=10090 GN=Canx PE=1 SV=1	1xTMTpro [K10];1xTMTpro [N-Term];1xPhospho [S8(100)]	P35564 [49-58]	P35564 1xPhospho [S56(100)]	0	25	1674.86	1.61	1.25962	1.6522	1.75049	1.5541	0.729991	0.869338	0.629196	0.742842	2.09211	0.00800318
[R].YNSQVCGGSDR.[G]	1	P11835	Integrin beta-2	Itgb2	FUNCTION: Integrin ITGAL/ITGB2 is a receptor for ICAM1, ICAM2, ICAM3 and ICAM4. Integrin ITGAL/ITGB2 is also a receptor for the secreted form of ubiquitin-like protein ISG15; the interaction is mediated by ITGAL (By similarity). Integrins ITGAM/ITGB2 and ITGAX/ITGB2 are receptors for the iC3b fragment of the third complement component and for fibrinogen. Integrin ITGAX/ITGB2 recognizes the sequen…	Integrin beta-2 OS=Mus musculus OX=10090 GN=Itgb2 PE=1 SV=2	1xCarbamidomethyl [C6];1xTMTpro [N-Term];1xPhospho [S3(100)]	P11835 [545-555]	P11835 1xPhospho [S547(100)]	0	6	1626.69	-0.46	1.10026	1.44566	1.91269	1.4862	0.772084	0.660642	0.709029	0.713918	2.08176	0.0313662
[R].EQMSGYK.[R]	2	Q5F2E8; Q8BYC6	Serine/threonine-protein kinase TAO1;Serine/threonine-protein kinase TAO3	Taok1;Taok3	FUNCTION: Serine/threonine-protein kinase involved in various processes such as p38/MAPK14 stress-activated MAPK cascade, DNA damage response and regulation of cytoskeleton stability. Phosphorylates MAP2K3, MAP2K6 and MARK2. Acts as an activator of the p38/MAPK14 stress-activated MAPK cascade by mediating phosphorylation and subsequent activation of the upstream MAP2K3 and MAP2K6 kinases. Involve…	Serine/threonine-protein kinase TAO1 OS=Mus musculus OX=10090 GN=Taok1 PE=1 SV=1;Serine/threonine-protein kinase TAO3 OS=Mus musculus OX=10090 GN=Taok3 PE=1 SV=2	1xOxidation [M3];1xTMTpro [K7];1xTMTpro [N-Term];1xPhospho [S4(100)]	Q5F2E8 [462-468]; Q8BYC6 [459-465]	Q5F2E8 1xPhospho [S465(100)]; Q8BYC6 1xPhospho [S462(100)]	0	17	1546.75	1.05	1.76106	1.32955	1.31474	1.46845	0.636938	0.793009	0.686904	0.705617	2.08109	0.00764128
[R].VNSSGESGGESDEFLQSR.[K]	1	Q05D44	Eukaryotic translation initiation factor 5B	Eif5b	FUNCTION: Plays a role in translation initiation. Translational GTPase that catalyzes the joining of the 40S and 60S subunits to form the 80S initiation complex with the initiator methionine-tRNA in the P-site base paired to the start codon. GTP binding and hydrolysis induces conformational changes in the enzyme that renders it active for productive interactions with the ribosome. The release of …	Eukaryotic translation initiation factor 5B OS=Mus musculus OX=10090 GN=Eif5b PE=1 SV=2	1xTMTpro [N-Term];1xPhospho [S]	Q05D44 [181-198]	Q05D44 1xPhospho [S]	0	33	2268.99	-0.98	2.13405	1.29726	1.38021	1.60384	0.837799	0.604279	0.871341	0.77114	2.07983	0.0406061
[R].VASPTSGLK.[R]	1	P81122	Insulin receptor substrate 2	Irs2	FUNCTION: May mediate the control of various cellular processes by insulin.	Insulin receptor substrate 2 OS=Mus musculus OX=10090 GN=Irs2 PE=1 SV=2	1xTMTpro [K9];1xTMTpro [N-Term];1xPhospho [S/T]	P81122 [1087-1095]	P81122 1xPhospho [S/T]	0	18	1547.87	-1.05	1.55041	2.1709	1.32677	1.6827	0.926987	0.833842	0.669908	0.810246	2.07677	0.0296059
[R].ISESGQFSDGLEDR.[G]	3	Q8C996	Transmembrane protein 163	Tmem163	FUNCTION: May bind zinc and other divalent cations and recruit them to vesicular organelles. {ECO:0000250}.	Transmembrane protein 163 OS=Mus musculus OX=10090 GN=Tmem163 PE=1 SV=1	1xTMTpro [N-Term];1xPhospho [S2(100)]	Q8C996 [53-66]	Q8C996 1xPhospho [S54(100)]	0	45	1923.87	-1.39	1.34991	1.22857	1.3539	1.31079	0.648141	0.73857	0.506831	0.631181	2.07674	0.0010027
[R].SSVSQYNR.[L]	1	A2AF47	Dedicator of cytokinesis protein 11	Dock11	FUNCTION: Guanine nucleotide-exchange factor (GEF) that activates CDC42 by exchanging bound GDP for free GTP (PubMed:15710388, PubMed:16968698, PubMed:25851601). Required for marginal zone (MZ) B-cell development, is associated with early bone marrow B-cell development, MZ B-cell formation, MZ B-cell number and marginal metallophilic macrophages morphology (PubMed:25729399). Facilitates filopodia…	Dedicator of cytokinesis protein 11 OS=Mus musculus OX=10090 GN=Dock11 PE=1 SV=1	1xTMTpro [N-Term];1xPhospho [S2(100)]	A2AF47 [1266-1273]	A2AF47 1xPhospho [S1267(100)]	0	6	1324.62	-0.47	1.03352	1.35785	1.373	1.25479	0.605458	0.479234	0.737491	0.607394	2.06586	0.00833986
[R].TEEENSNSDSDSD.[-]	1	Q99LJ5	CKLF-like MARVEL transmembrane domain-containing protein 3	Cmtm3		CKLF-like MARVEL transmembrane domain-containing protein 3 OS=Mus musculus OX=10090 GN=Cmtm3 PE=2 SV=1	1xTMTpro [N-Term];1xPhospho [S6(100)]	Q99LJ5 [172-184]	Q99LJ5 1xPhospho [S177(100)]	0	47	1812.66	-0.15	1.44248	1.45873	1.38514	1.42878	0.747442	0.569392	0.760331	0.692389	2.06356	0.000357146
[R].GLGSPEPGTTAPYLGR.[S]	2	Q8VDZ4	Palmitoyltransferase ZDHHC5	Zdhhc5	FUNCTION: Palmitoyl acyltransferase for the G-protein coupled receptor SSTR5 and for FLOT2. {ECO:0000269|PubMed:21820437, ECO:0000269|PubMed:22081607}.	Palmitoyltransferase ZDHHC5 OS=Mus musculus OX=10090 GN=Zdhhc5 PE=1 SV=1	1xTMTpro [N-Term];1xPhospho [S4(100)]	Q8VDZ4 [618-633]	Q8VDZ4 1xPhospho [S621(100)]	0	19	1956.98	0.57	1.66131	1.17649	1.72522	1.52101	0.655885	0.919995	0.639103	0.738327	2.06007	0.0161304
[R].GEGPPTPPSQPPLSPK.[K]	9	Q9ES52	Phosphatidylinositol 3,4,5-trisphosphate 5-phosphatase 1	Inpp5d	FUNCTION: Phosphatidylinositol (PtdIns) phosphatase that specifically hydrolyzes the 5-phosphate of phosphatidylinositol-3,4,5-trisphosphate (PtdIns(3,4,5)P3) to produce PtdIns(3,4)P2, thereby negatively regulating the PI3K (phosphoinositide 3-kinase) pathways (By similarity). Able also to hydrolyzes the 5-phosphate of phosphatidylinositol-4,5-bisphosphate (PtdIns(4,5)P3) and inositol 1,3,4,5-tet…	Phosphatidylinositol 3,4,5-trisphosphate 5-phosphatase 1 OS=Mus musculus OX=10090 GN=Inpp5d PE=1 SV=2	1xTMTpro [K16];1xTMTpro [N-Term];2xPhospho [T6(100); S14(100)]	Q9ES52 [959-974]	Q9ES52 2xPhospho [T964(100); S972(100)]	0	27	2354.17	0.64	1.11576	1.1111	1.25992	1.16226	0.644579	0.497773	0.550364	0.564239	2.05987	0.000777246
[R].ERSGGMDAVQTVTGGLR.[S]	2	Q9EQP2	EH domain-containing protein 4	Ehd4	FUNCTION: ATP- and membrane-binding protein that probably controls membrane reorganization/tubulation upon ATP hydrolysis. Plays a role in early endosomal transport. {ECO:0000269|PubMed:15930129}.	EH domain-containing protein 4 OS=Mus musculus OX=10090 GN=Ehd4 PE=1 SV=1	1xOxidation [M6];1xTMTpro [N-Term];1xPhospho [S3(100)]	Q9EQP2 [13-29]	Q9EQP2 1xPhospho [S15(100)]	1	26	2134.03	0.77	1.88535	1.15322	1.28189	1.44015	0.711055	0.65918	0.733766	0.701334	2.05345	0.031131
[R].DEVSMTAMSSSEEASCYR.[R]	1	P0C8K7	Small integral membrane protein 1	Smim1	FUNCTION: Regulator of red blood cell formation. {ECO:0000250|UniProtKB:B3DHH5}.	Small integral membrane protein 1 OS=Mus musculus OX=10090 GN=Smim1 PE=1 SV=1	1xCarbamidomethyl [C16];2xOxidation [M5; M8];1xTMTpro [N-Term];1xPhospho [S9(96.6)]	P0C8K7 [19-36]	P0C8K7 1xPhospho [S27(96.6)]	0	42	2455.96	-3.31	1.40236	0.871504	1.59055	1.28814	0.681864	0.533764	0.667562	0.62773	2.05206	0.0400782
[R].TLSGEEEAESVGVSSR.[H]	3	Q9D6W8	BLOC-1-related complex subunit 6	Borcs6	FUNCTION: As part of the BORC complex may play a role in lysosomes movement and localization at the cell periphery. Associated with the cytosolic face of lysosomes, the BORC complex may recruit ARL8B and couple lysosomes to microtubule plus-end-directed kinesin motor. {ECO:0000250|UniProtKB:Q96GS4}.	BLOC-1-related complex subunit 6 OS=Mus musculus OX=10090 GN=Borcs6 PE=1 SV=1	1xTMTpro [N-Term];1xPhospho [S3(98.2)]	Q9D6W8 [41-56]	Q9D6W8 1xPhospho [S43(100)]	0	48	2020.94	-0.23	1.49158	1.06774	1.23434	1.26455	0.695445	0.566643	0.588844	0.616977	2.04959	0.00749379
[R].TPISPLK.[F]	2	Q9Z1M4	Ribosomal protein S6 kinase beta-2	Rps6kb2	FUNCTION: Phosphorylates specifically ribosomal protein S6. Seems to act downstream of mTOR signaling in response to growth factors and nutrients to promote cell proliferation, cell growth and cell cycle progression in an alternative pathway regulated by MEAK7. {ECO:0000250|UniProtKB:Q9UBS0}.	Ribosomal protein S6 kinase beta-2 OS=Mus musculus OX=10090 GN=Rps6kb2 PE=1 SV=1	1xTMTpro [K7];1xTMTpro [N-Term];1xPhospho [S4(100)]	Q9Z1M4 [420-426]	Q9Z1M4 1xPhospho [S423(100)]	0	11	1443.85	0.89	1.5173	1.14639	1.09065	1.25145	0.709881	0.59377	0.528756	0.610802	2.04886	0.0112553
[R].ISESGQFSDGLEDR.[G]	1	Q8C996	Transmembrane protein 163	Tmem163	FUNCTION: May bind zinc and other divalent cations and recruit them to vesicular organelles. {ECO:0000250}.	Transmembrane protein 163 OS=Mus musculus OX=10090 GN=Tmem163 PE=1 SV=1	1xTMTpro [N-Term];1xPhospho [S4(97.1)]	Q8C996 [53-66]	Q8C996 1xPhospho [S56(97.1)]	0	5	1923.87	-0.12	1.15277	1.27716	1.36706	1.26566	0.557268	0.718866	0.577128	0.617754	2.04881	0.0012817
[K].LVINGGNGTVEDR.[K]	8	P15379	CD44 antigen	Cd44	FUNCTION: Cell-surface receptor that plays a role in cell-cell interactions, cell adhesion and migration, helping them to sense and respond to changes in the tissue microenvironment. Participates thereby in a wide variety of cellular functions including the activation, recirculation and homing of T-lymphocytes, hematopoiesis, inflammation and response to bacterial infection. Engages, through its …	CD44 antigen OS=Mus musculus OX=10090 GN=Cd44 PE=1 SV=3	1xTMTpro [N-Term];1xPhospho [T9(100)]	P15379 [718-730]	P15379 1xPhospho [T726(100)]	0	34	1727.86	0.68	1.43392	1.38668	1.42856	1.41639	0.664434	0.76728	0.648139	0.693285	2.04301	5.60121e-05
[K].SLDSSGAGEK.[S]	2	P59017	Bcl-2-like protein 13	Bcl2l13	FUNCTION: May promote the activation of caspase-3 and apoptosis.	Bcl-2-like protein 13 OS=Mus musculus OX=10090 GN=Bcl2l13 PE=1 SV=2	1xTMTpro [K10];1xTMTpro [N-Term];1xPhospho [S]	P59017 [285-294]	P59017 1xPhospho [S]	0	16	1638.82	0.37	1.51404	1.53927	1.2662	1.43984	0.742458	0.836676	0.55735	0.712161	2.02178	0.00369746
[K].SPGVPDAEDDDER.[R]	1	Q7TN75	Retrotransposon-derived protein PEG10	Peg10	FUNCTION: May have a role in cell growth promotion, apoptotic resistance and hepatoma formation. Inhibits the TGF-beta signaling by interacting with the TGF-beta receptor ALK1. When overexpressed, induces the formation of cellular extension, such as filipodia in association with ALK1 (By similarity). Involved at the immediate early stage of adipocyte differentiation. May bind to the 5'-GCCTGTCTTT…	Retrotransposon-derived protein PEG10 OS=Mus musculus OX=10090 GN=Peg10 PE=1 SV=2	1xTMTpro [N-Term];1xPhospho [S1(100)]	Q7TN75 [30-42]	Q7TN75 1xPhospho [S30(100)]	0	33	1785.75	-0.76	1.1822	1.34236	1.58212	1.36889	0.787203	0.606282	0.643812	0.679099	2.01575	0.00583442
[R].NSLTQEVS.[-]	5	Q64735	Complement component receptor 1-like protein	Cr1l	FUNCTION: Acts as a cofactor for complement factor I, a serine protease which protects autologous cells against complement-mediated injury by cleaving C3b and C4b deposited on host tissue. Also acts as a decay-accelerating factor, preventing the formation of C4b2a and C3bBb, the amplification convertases of the complement cascade. Plays a crucial role in early embryonic development by maintaining…	Complement component receptor 1-like protein OS=Mus musculus OX=10090 GN=Cr1l PE=1 SV=1	1xTMTpro [N-Term];1xPhospho [S2(99.4)]	Q64735 [476-483]	Q64735 1xPhospho [S477(100)]	0	37	1261.6	2.15	1.4021	1.32543	1.62612	1.45121	0.727583	0.771875	0.661198	0.720219	2.01496	0.00158223
[R].KPSELNGEASK.[S]	1	P15379	CD44 antigen	Cd44	FUNCTION: Cell-surface receptor that plays a role in cell-cell interactions, cell adhesion and migration, helping them to sense and respond to changes in the tissue microenvironment. Participates thereby in a wide variety of cellular functions including the activation, recirculation and homing of T-lymphocytes, hematopoiesis, inflammation and response to bacterial infection. Engages, through its …	CD44 antigen OS=Mus musculus OX=10090 GN=Cd44 PE=1 SV=3	2xTMTpro [K1; K11];1xTMTpro [N-Term];1xPhospho [S3(100)]	P15379 [731-741]	P15379 1xPhospho [S733(100)]	0	4	2152.18	0.64	1.08102	1.22756	1.61695	1.30851	0.506089	0.689619	0.785348	0.660352	1.98153	0.0226131
[R].TLSIDKGF.[-]	2	P12382	ATP-dependent 6-phosphofructokinase, liver type	Pfkl	FUNCTION: Catalyzes the phosphorylation of D-fructose 6-phosphate to fructose 1,6-bisphosphate by ATP, the first committing step of glycolysis (By similarity). Negatively regulates the phagocyte oxidative burst in response to bacterial infection by controlling cellular NADPH biosynthesis and NADPH oxidase-derived reactive oxygen species. Upon macrophage activation, drives the metabolic switch tow…	ATP-dependent 6-phosphofructokinase, liver type OS=Mus musculus OX=10090 GN=Pfkl PE=1 SV=4	1xTMTpro [K6];1xTMTpro [N-Term];1xPhospho [S3(100)]	P12382 [773-780]	P12382 1xPhospho [S775(100)]	1	13	1568.86	1.55	1.14753	1.5547	1.38924	1.36382	0.868519	0.508795	0.690973	0.689429	1.97819	0.0127893
[R].ASDESLR.[K]	1	Q80UP8	Sodium-dependent phosphate transporter 2	Slc20a2	FUNCTION: Sodium-phosphate symporter which seems to play a fundamental housekeeping role in phosphate transport by absorbing phosphate from interstitial fluid for normal cellular functions such as cellular metabolism, signal transduction, and nucleic acid and lipid synthesis. In vitro, sodium-dependent phosphate uptake is not significantly affected by acidic and alkaline conditions, however sodiu…	Sodium-dependent phosphate transporter 2 OS=Mus musculus OX=10090 GN=Slc20a2 PE=1 SV=2	1xTMTpro [N-Term];1xPhospho [S5(100)]	Q80UP8 [255-261]	Q80UP8 1xPhospho [S259(100)]	0	21	1161.55	-0.76	1.06546	1.38974	1.57403	1.34307	0.49584	0.724309	0.818468	0.679539	1.97645	0.0199103
[K].TTSPATDAGHVQETSEPSLQALESR.[Q]	1	Q8R010	Aminoacyl tRNA synthase complex-interacting multifunctional protein 2	Aimp2	FUNCTION: Required for assembly and stability of the aminoacyl-tRNA synthase complex (PubMed:12060739). Mediates ubiquitination and degradation of FUBP1, a transcriptional activator of MYC, leading to MYC down-regulation which is required for aveolar type II cell differentiation (PubMed:12819782). Blocks MDM2-mediated ubiquitination and degradation of p53/TP53 (PubMed:18695251). Functions as a pr…	Aminoacyl tRNA synthase complex-interacting multifunctional protein 2 OS=Mus musculus OX=10090 GN=Aimp2 PE=1 SV=2	1xTMTpro [N-Term];1xPhospho [T/S]	Q8R010 [34-58]	Q8R010 1xPhospho [T/S]	0	29	2996.42	1.91	1.09244	0.954045	1.3142	1.12023	0.578074	0.582123	0.543708	0.567968	1.97234	0.00638429
[K].ATSPDAAPK.[A]	2	Q61510	E3 ubiquitin/ISG15 ligase TRIM25	Trim25	FUNCTION: Functions as a ubiquitin E3 ligase and as an ISG15 E3 ligase. Involved in innate immune defense against viruses by mediating ubiquitination of DDX58 and IFIH1. Mediates 'Lys-63'-linked polyubiquitination of the DDX58 N-terminal CARD-like region and may play a role in signal transduction that leads to the production of interferons in response to viral infection. Mediates 'Lys-63'-linked …	E3 ubiquitin/ISG15 ligase TRIM25 OS=Mus musculus OX=10090 GN=Trim25 PE=1 SV=2	1xTMTpro [K9];1xTMTpro [N-Term];1xPhospho [T/S]	Q61510 [422-430]	Q61510 1xPhospho [T/S]	0	17	1545.82	0.62	1.11704	1.55147	1.42192	1.36348	0.757718	0.612392	0.707702	0.692604	1.96863	0.00778356
[R].TEEPVSPLTAYQK.[S]	1	G5E8K5	Ankyrin-3	Ank3	FUNCTION: Membrane-cytoskeleton linker. May participate in the maintenance/targeting of ion channels and cell adhesion molecules at the nodes of Ranvier and axonal initial segments (By similarity). In skeletal muscle, required for costamere localization of DMD and betaDAG1. Regulates KCNA1 channel activity in function of dietary Mg(2+) levels, and thereby contributes to the regulation of renal Mg…	Ankyrin-3 OS=Mus musculus OX=10090 GN=Ank3 PE=1 SV=1	1xTMTpro [K13];1xTMTpro [N-Term];1xPhospho [S6(100)]	G5E8K5 [1878-1890]	G5E8K5 1xPhospho [S1883(100)]	0	22	2151.12	-0.09	1.473	1.3238	1.39414	1.39698	0.732783	0.674778	0.726948	0.711503	1.96342	0.000127208
[R].ANTLSPVR.[F]	2	Q69Z38	Inactive tyrosine-protein kinase PEAK1	Peak1	FUNCTION: Probable catalytically inactive kinase. Scaffolding protein that regulates the cytoskeleton to control cell spreading and migration by modulating focal adhesion dynamics. Acts as a scaffold for mediating EGFR signaling. {ECO:0000250|UniProtKB:Q9H792}.	Inactive tyrosine-protein kinase PEAK1 OS=Mus musculus OX=10090 GN=Peak1 PE=1 SV=4	1xTMTpro [N-Term];1xPhospho [S5(98.3)]	Q69Z38 [278-285]	Q69Z38 1xPhospho [S282(98.3)]	0	9	1241.66	1.55	0.962764	1.6198	1.66969	1.41742	0.591903	0.724581	0.852663	0.723049	1.96034	0.0443659
[R].DYDGEDSDSPR.[H]	1	Q3UU96	Serine/threonine-protein kinase MRCK alpha	Cdc42bpa	FUNCTION: Serine/threonine-protein kinase which is an important downstream effector of CDC42 and plays a role in the regulation of cytoskeleton reorganization and cell migration. Regulates actin cytoskeletal reorganization via phosphorylation of PPP1R12C and MYL9/MLC2. In concert with MYO18A and LRP35A, is involved in modulating lamellar actomyosin retrograde flow that is crucial to cell protrusi…	Serine/threonine-protein kinase MRCK alpha OS=Mus musculus OX=10090 GN=Cdc42bpa PE=1 SV=2	1xTMTpro [N-Term];1xPhospho [S9(98.5)]	Q3UU96 [1672-1682]	Q3UU96 1xPhospho [S1680(98.5)]	0	30	1639.64	3.98	0.830304	1.38327	1.18488	1.13282	0.603756	0.549937	0.58319	0.578961	1.95664	0.027065
[R].QASSTFSYYGK.[I]	1	Q0P5V9	Solute carrier family 45 member 4	Slc45a4		Solute carrier family 45 member 4 OS=Mus musculus OX=10090 GN=Slc45a4 PE=1 SV=1	1xTMTpro [K11];1xTMTpro [N-Term];1xPhospho [S3(100)]	Q0P5V9 [440-450]	Q0P5V9 1xPhospho [S442(100)]	0	19	1926.95	2.39	1.30377	1.42277	1.61993	1.44882	0.7871	0.689589	0.74846	0.741716	1.95334	0.00184246
[R].TDSSCGCNGHEENR.[I]	1	Q9ER71	Rho-related GTP-binding protein RhoJ	Rhoj	FUNCTION: Plasma membrane-associated small GTPase specifically involved in angiogenesis (By similarity). Required for endothelial cell migration during vascular development via its interaction with GLUL (By similarity). Elicits the formation of F-actin-rich structures, thereby regulating endothelial cell migration (PubMed:10967094). {ECO:0000250|UniProtKB:Q9H4E5, ECO:0000269|PubMed:10967094}.	Rho-related GTP-binding protein RhoJ OS=Mus musculus OX=10090 GN=Rhoj PE=1 SV=2	2xCarbamidomethyl [C5; C7];1xTMTpro [N-Term];1xPhospho [S3(98.4)]	Q9ER71 [7-20]	Q9ER71 1xPhospho [S9(98.4)]	0	33	2006.77	0.8	1.09358	1.34285	1.4115	1.28265	0.55706	0.659033	0.76413	0.660074	1.94318	0.00539532
[K].VETQNPSLSSPETK.[Q]	1	E9Q394	A-kinase anchor protein 13	Akap13	FUNCTION: Scaffold protein that plays an important role in assembling signaling complexes downstream of several types of G protein-coupled receptors. Activates RHOA in response to signaling via G protein-coupled receptors via its function as Rho guanine nucleotide exchange factor. May also activate other Rho family members (PubMed:23658642). Part of a kinase signaling complex that links ADRA1A an…	A-kinase anchor protein 13 OS=Mus musculus OX=10090 GN=Akap13 PE=1 SV=1	1xTMTpro [K14];1xTMTpro [N-Term];1xPhospho [S10(100)]	E9Q394 [1244-1257]	E9Q394 1xPhospho [S1253(100)]	0	34	2205.13	-0.39	1.2267	1.61368	1.36224	1.40087	0.688006	0.734614	0.760314	0.727645	1.92521	0.00429241
[R].AAVVTSPPPTTAPHK.[E]	4	Q9QYC0	Alpha-adducin	Add1	FUNCTION: Membrane-cytoskeleton-associated protein that promotes the assembly of the spectrin-actin network. Binds to calmodulin.	Alpha-adducin OS=Mus musculus OX=10090 GN=Add1 PE=1 SV=2	1xTMTpro [K15];1xTMTpro [N-Term];1xPhospho [T/S]	Q9QYC0 [7-21]	Q9QYC0 1xPhospho [T/S]	0	46	2162.19	-1.1	1.45054	0.858835	1.04351	1.11763	0.591172	0.536232	0.614433	0.580612	1.92491	0.0381852
[R].SPDGDGVGSGYIEENEDASK.[M]	1	Q8BK06	F-box only protein 9	Fbxo9	FUNCTION: Substrate recognition component of a SCF (SKP1-CUL1-F-box protein) E3 ubiquitin-protein ligase complex which mediates the ubiquitination and subsequent proteasomal degradation of TTI1 and TELO2 in a CK2-dependent manner, thereby directly regulating mTOR signaling. SCF(FBXO9) recognizes and binds mTORC1-bound TTI1 and TELO2 when they are phosphorylated by CK2 following growth factor depr…	F-box only protein 9 OS=Mus musculus OX=10090 GN=Fbxo9 PE=1 SV=1	1xTMTpro [K20];1xTMTpro [N-Term];1xPhospho [S1(100)]	Q8BK06 [126-145]	Q8BK06 1xPhospho [S126(100)]	0	27	2714.23	-0.61	1.59765	1.54143	1.1877	1.44226	0.956246	0.858097	0.434584	0.749643	1.92393	0.0278794
[R].QPEASSSSQASR.[E]	5	O88634	Proteinase-activated receptor 4	F2rl3	FUNCTION: Receptor for activated thrombin or trypsin coupled to G proteins that stimulate phosphoinositide hydrolysis. May play a role in platelets activation.	Proteinase-activated receptor 4 OS=Mus musculus OX=10090 GN=F2rl3 PE=1 SV=2	1xTMTpro [N-Term];2xPhospho [S11(100); S]	O88634 [370-381]	O88634 2xPhospho [S380(100); S]	0	14	1698.71	0.63	1.41995	1.29983	1.5155	1.41176	0.680601	0.702672	0.820058	0.734444	1.92222	0.000873377
[R].SVDVADNR.[G]	1	Q9WV72	Ankyrin repeat and SOCS box protein 3	Asb3	FUNCTION: Probable substrate-recognition component of a SCF-like ECS (Elongin-Cullin-SOCS-box protein) E3 ubiquitin-protein ligase complex which mediates the ubiquitination and subsequent proteasomal degradation of target proteins. Recognizes TNFRSF1B (By similarity). {ECO:0000250}.	Ankyrin repeat and SOCS box protein 3 OS=Mus musculus OX=10090 GN=Asb3 PE=1 SV=2	1xTMTpro [N-Term];1xPhospho [S1(100)]	Q9WV72 [35-42]	Q9WV72 1xPhospho [S35(100)]	0	13	1259.6	2.56	1.53577	1.07178	1.27463	1.29406	0.69212	0.616814	0.712789	0.673907	1.92023	0.010718
[K].DNLNDDEVDSKTQPVR.[N]	1	P25911	Tyrosine-protein kinase Lyn	Lyn	FUNCTION: Non-receptor tyrosine-protein kinase that transmits signals from cell surface receptors and plays an important role in the regulation of innate and adaptive immune responses, hematopoiesis, responses to growth factors and cytokines, integrin signaling, but also responses to DNA damage and genotoxic agents. Functions primarily as negative regulator, but can also function as activator, de…	Tyrosine-protein kinase Lyn OS=Mus musculus OX=10090 GN=Lyn PE=1 SV=4	1xTMTpro [K11];1xTMTpro [N-Term];1xPhospho [S10(100)]	P25911 [10-25]	P25911 1xPhospho [S19(100)]	1	17	2533.24	0	0.927482	1.50096	1.56593	1.33146	0.760813	0.650719	0.671504	0.694345	1.91757	0.0362892
[R].SLSNSNPDISGTPTSPDDEVR.[S]	2	Q8R1A4	Dedicator of cytokinesis protein 7	Dock7	FUNCTION: Functions as a guanine nucleotide exchange factor (GEF), which activates Rac1 and Rac3 Rho small GTPases by exchanging bound GDP for free GTP. Does not have a GEF activity for CDC42. Required for STMN1 'Ser-15' phosphorylation during axon formation and consequently for neuronal polarization (By similarity). As part of the DISP complex, may regulate the association of septins with actin …	Dedicator of cytokinesis protein 7 OS=Mus musculus OX=10090 GN=Dock7 PE=1 SV=3	1xTMTpro [N-Term];1xPhospho [S15(98)]	Q8R1A4 [896-916]	Q8R1A4 1xPhospho [S910(98)]	0	52	2572.17	1.07	0.89858	1.37458	1.37968	1.21761	0.821595	0.444874	0.64107	0.635846	1.91495	0.0394321
[R].SISSTVQR.[Q]	1	Q80WQ6	Inactive rhomboid protein 2	Rhbdf2	FUNCTION: Regulates ADAM17 protease, a sheddase of the epidermal growth factor (EGF) receptor ligands and TNF, thereby plays a role in sleep, cell survival, proliferation, migration and inflammation. Does not exhibit any protease activity on its own. {ECO:0000269|PubMed:21439629}.	Inactive rhomboid protein 2 OS=Mus musculus OX=10090 GN=Rhbdf2 PE=1 SV=1	1xTMTpro [N-Term];1xPhospho [S1(100)]	Q80WQ6 [357-364]	Q80WQ6 1xPhospho [S357(100)]	0	29	1261.65	0.11	1.06369	1.09477	1.65911	1.27252	0.624732	0.624578	0.747863	0.665724	1.91149	0.0373822
[R].RAPSVANIGSHCDLSLK.[I]	2	Q8BTM8	Filamin-A	Flna	FUNCTION: Actin binding protein that promotes orthogonal branching of actin filaments and links actin filaments to membrane glycoproteins. Anchors various transmembrane proteins to the actin cytoskeleton and serves as a scaffold for a wide range of cytoplasmic signaling proteins (By similarity). Interaction with FLNB may allow neuroblast migration from the ventricular zone into the cortical plate…	Filamin-A OS=Mus musculus OX=10090 GN=Flna PE=1 SV=5	1xCarbamidomethyl [C12];1xTMTpro [K17];1xTMTpro [N-Term];1xPhospho [S10(97.4)]	Q8BTM8 [2149-2165]	Q8BTM8 1xPhospho [S2158(100)]	1	14	2513.32	0.63	0.769617	1.34547	1.28799	1.13436	0.659921	0.467718	0.657606	0.595082	1.90622	0.0497437
[R].EYVNVSPEQQPVTR.[A]	8	O54957	Linker for activation of T-cells family member 1	Lat	FUNCTION: Required for TCR (T-cell antigen receptor)- and pre-TCR-mediated signaling, both in mature T-cells and during their development. Involved in FCGR3 (low affinity immunoglobulin gamma Fc region receptor III)-mediated signaling in natural killer cells and FCER1 (high affinity immunoglobulin epsilon receptor)-mediated signaling in mast cells. Couples activation of these receptors and their …	Linker for activation of T-cells family member 1 OS=Mus musculus OX=10090 GN=Lat PE=1 SV=1	1xTMTpro [N-Term];1xPhospho [S6(100)]	O54957 [194-207]	O54957 1xPhospho [S199(100)]	0	60	2029.99	-0.31	1.69651	1.22608	1.42113	1.44791	0.852603	0.838285	0.588679	0.759856	1.9055	0.0129488
[R].MGLSTPPPPAYESIIK.[A]	1	Q8R411	Myc target protein 1	Myct1	FUNCTION: May regulate certain MYC target genes, MYC seems to be a direct upstream transcriptional activator. Does not seem to significantly affect growth cell capacity. Overexpression seems to mediate many of the known phenotypic features associated with MYC, including promotion of apoptosis, alteration of morphology, enhancement of anchorage-independent growth, tumorigenic conversion, promotion…	Myc target protein 1 OS=Mus musculus OX=10090 GN=Myct1 PE=1 SV=1	1xTMTpro [K16];1xTMTpro [N-Term];1xPhospho [T5(98.3)]	Q8R411 [168-183]	Q8R411 1xPhospho [T172(98.3)]	0	14	2389.27	0.11	1.45544	1.23421	1.46268	1.38411	0.791749	0.790426	0.604385	0.728853	1.89903	0.00254693
[K].LPISSGSTSSSR.[I]	5	Q8K209	Adhesion G-protein coupled receptor G1	Adgrg1	FUNCTION: Receptor involved in cell adhesion and probably in cell-cell interactions. Mediates cell matrix adhesion in developing neurons and hematopoietic stem cells. Receptor for collagen III/COL3A1 in the developing brain and involved in regulation of cortical development, specifically in maintenance of the pial basement membrane integrity and in cortical lamination (PubMed:21768377). Binding t…	Adhesion G-protein coupled receptor G1 OS=Mus musculus OX=10090 GN=Adgrg1 PE=1 SV=1	1xTMTpro [N-Term];1xPhospho [S7(95.8)]	Q8K209 [675-686]	Q8K209 1xPhospho [S681(98.3)]	0	30	1562.77	0.19	1.49836	1.04892	1.45801	1.3351	0.66572	0.73883	0.707757	0.704102	1.89617	0.012174
[R].TTSAGTGGMWR.[F]	4	Q9CQS8	Protein transport protein Sec61 subunit beta	Sec61b	FUNCTION: Component of SEC61 channel-forming translocon complex that mediates transport of signal peptide-containing precursor polypeptides across endoplasmic reticulum (ER) (By similarity). Required for PKD1/Polycystin-1 biogenesis (PubMed:28375157). {ECO:0000250|UniProtKB:P60467, ECO:0000269|PubMed:28375157}.	Protein transport protein Sec61 subunit beta OS=Mus musculus OX=10090 GN=Sec61b PE=1 SV=3	1xOxidation [M9];1xTMTpro [N-Term];1xPhospho [S3(97.1)]	Q9CQS8 [47-57]	Q9CQS8 1xPhospho [S49(97.8)]	0	7	1524.68	0.6	1.88111	1.29022	1.13718	1.43617	0.812161	0.833719	0.640343	0.762074	1.88456	0.0454935
[R].TISSPTSCEHR.[K]	1	Q924S7	Sprouty-related, EVH1 domain-containing protein 2	Spred2	FUNCTION: Negatively regulates Ras signaling pathways and downstream activation of MAP kinases (PubMed:11493923). Inhibits fibroblast growth factor (FGF)-induced retinal lens fiber differentiation, probably by inhibiting FGF-mediated phosphorylation of ERK1/2 (PubMed:29501879). Inhibits TGFB-induced epithelial-to-mesenchymal transition in lens epithelial cells (PubMed:25576668). {ECO:0000269|PubM…	Sprouty-related, EVH1 domain-containing protein 2 OS=Mus musculus OX=10090 GN=Spred2 PE=1 SV=1	1xCarbamidomethyl [C8];1xTMTpro [N-Term];1xPhospho [S3(95)]	Q924S7 [165-175]	Q924S7 1xPhospho [S167(95)]	0	22	1658.75	0.62	1.14312	1.03522	1.27876	1.15237	0.644284	0.617408	0.587463	0.616385	1.86956	0.00177052
[K].ATSPDAAPK.[A]	2	Q61510	E3 ubiquitin/ISG15 ligase TRIM25	Trim25	FUNCTION: Functions as a ubiquitin E3 ligase and as an ISG15 E3 ligase. Involved in innate immune defense against viruses by mediating ubiquitination of DDX58 and IFIH1. Mediates 'Lys-63'-linked polyubiquitination of the DDX58 N-terminal CARD-like region and may play a role in signal transduction that leads to the production of interferons in response to viral infection. Mediates 'Lys-63'-linked …	E3 ubiquitin/ISG15 ligase TRIM25 OS=Mus musculus OX=10090 GN=Trim25 PE=1 SV=2	1xTMTpro [K9];1xTMTpro [N-Term];1xPhospho [S3(98.7)]	Q61510 [422-430]	Q61510 1xPhospho [S424(98.7)]	0	28	1545.82	1.26	1.04552	1.55024	1.30589	1.30055	0.697824	0.619567	0.775689	0.697694	1.86407	0.0167859
[R].TPQSPVSR.[I]	44	Q6P9Q4	FH1/FH2 domain-containing protein 1	Fhod1	FUNCTION: Required for the assembly of F-actin structures, such as stress fibers. Depends on the Rho-ROCK cascade for its activity. Contributes to the coordination of microtubules with actin fibers and plays a role in cell elongation. Acts synergistically with ROCK1 to promote SRC-dependent non-apoptotic plasma membrane blebbing (By similarity). {ECO:0000250}.	FH1/FH2 domain-containing protein 1 OS=Mus musculus OX=10090 GN=Fhod1 PE=1 SV=3	1xTMTpro [N-Term];1xPhospho [S4(100)]	Q6P9Q4 [499-506]	Q6P9Q4 1xPhospho [S502(100)]	0	30	1255.64	-0.82	1.52261	1.27994	1.16241	1.32165	0.760669	0.647056	0.729229	0.712318	1.85542	0.00542257
[R].VASPTSGLK.[R]	5	P81122	Insulin receptor substrate 2	Irs2	FUNCTION: May mediate the control of various cellular processes by insulin.	Insulin receptor substrate 2 OS=Mus musculus OX=10090 GN=Irs2 PE=1 SV=2	1xTMTpro [K9];1xTMTpro [N-Term];1xPhospho [S3(97.8)]	P81122 [1087-1095]	P81122 1xPhospho [S1089(100)]	0	28	1547.87	1.47	1.42178	1.93769	1.27466	1.54471	0.862725	0.894939	0.740162	0.832609	1.85526	0.0260851
[R].SEGVQDAEPQSLVGSPSTR.[G]	1	Q8R4H2	Rho guanine nucleotide exchange factor 12	Arhgef12	FUNCTION: May play a role in the regulation of RhoA GTPase by guanine nucleotide-binding alpha-12 (GNA12) and alpha-13 (GNA13). Acts as guanine nucleotide exchange factor (GEF) for RhoA GTPase and may act as GTPase-activating protein (GAP) for GNA12 and GNA13 (By similarity). {ECO:0000250}.	Rho guanine nucleotide exchange factor 12 OS=Mus musculus OX=10090 GN=Arhgef12 PE=1 SV=2	1xTMTpro [N-Term];1xPhospho [S15(98.4)]	Q8R4H2 [327-345]	Q8R4H2 1xPhospho [S341(98.4)]	0	46	2328.1	0.4	0.724059	1.24466	1.03284	1.00052	0.57387	0.488838	0.560061	0.540923	1.84965	0.040121
[K].DSSPGSLPK.[I]	1	Q9JJY4	Probable ATP-dependent RNA helicase DDX20	Ddx20	FUNCTION: The SMN complex plays a catalyst role in the assembly of small nuclear ribonucleoproteins (snRNPs), the building blocks of the spliceosome. Thereby, plays an important role in the splicing of cellular pre-mRNAs. Most spliceosomal snRNPs contain a common set of Sm proteins SNRPB, SNRPD1, SNRPD2, SNRPD3, SNRPE, SNRPF and SNRPG that assemble in a heptameric protein ring on the Sm site of t…	Probable ATP-dependent RNA helicase DDX20 OS=Mus musculus OX=10090 GN=Ddx20 PE=1 SV=2	1xTMTpro [K9];1xTMTpro [N-Term];1xPhospho [S]	Q9JJY4 [567-575]	Q9JJY4 1xPhospho [S]	0	18	1575.83	-0.28	1.024	1.6581	1.47368	1.38526	0.722553	0.722792	0.808465	0.75127	1.84389	0.0291456
[R].AEAAASPR.[AT]	2	D3YZV8	Coiled-coil domain-containing protein 8 homolog	Ccdc8	FUNCTION: Core component of the 3M complex, a complex required to regulate microtubule dynamics and genome integrity. It is unclear how the 3M complex regulates microtubules, it could act by controlling the level of a microtubule stabilizer. Required for localization of CUL7 to the centrosome. {ECO:0000250|UniProtKB:Q9H0W5}.	Coiled-coil domain-containing protein 8 homolog OS=Mus musculus OX=10090 GN=Ccdc8 PE=1 SV=2	1xTMTpro [N-Term];1xPhospho [S6(100)]	D3YZV8 [320-327]; [344-351]; [360-367]; [368-375]; [392-399]; [440-447]; [488-495]; [512-519]	D3YZV8 1xPhospho [S325(100)]; 1xPhospho [S668(100)]; 1xPhospho [S684(100)]; 1xPhospho [S692(100)]; 1xPhospho [S716(100)]; 1xPhospho [S764(100)]; 1xPhospho [S812(100)]; 1xPhospho [S836(100)]	0	4	1156.57	0.65	1.25764	1.06993	1.3321	1.21989	0.659219	0.585837	0.740169	0.661742	1.84346	0.0034154
[R].YSPQNSDCR.[E]	1	Q9D1I2	Caspase recruitment domain-containing protein 19	Card19	FUNCTION: Plays a role in inhibiting the effects of BCL10-induced activation of NF-kappa-B. {ECO:0000250|UniProtKB:Q96LW7}.	Caspase recruitment domain-containing protein 19 OS=Mus musculus OX=10090 GN=Card19 PE=1 SV=1	1xCarbamidomethyl [C8];1xTMTpro [N-Term];1xPhospho [S6(100)]	Q9D1I2 [99-107]	Q9D1I2 1xPhospho [S104(100)]	0	8	1510.63	2.81	0.969588	1.36395	1.5007	1.27808	0.644929	0.675396	0.764039	0.694788	1.83953	0.0232795
[R].FSPPPVGGQSK.[E]	1	A2A690	Protein TANC2	Tanc2	FUNCTION: Scaffolding protein in the dendritic spines which acts as immobile postsynaptic posts able to recruit KIF1A-driven dense core vesicles to dendritic spines. {ECO:0000250|UniProtKB:F1LTE0}.	Protein TANC2 OS=Mus musculus OX=10090 GN=Tanc2 PE=1 SV=1	1xTMTpro [K11];1xTMTpro [N-Term];1xPhospho [S2(100)]	A2A690 [1520-1530]	A2A690 1xPhospho [S1521(100)]	0	21	1788.95	1.24	1.00566	1.02444	1.36926	1.13312	0.557028	0.757965	0.534169	0.616387	1.83832	0.0200102
[R].HSSPHQSEDEEEPR.[D]	1	Q9Z1E4	Glycogen [starch] synthase, muscle	Gys1	FUNCTION: Transfers the glycosyl residue from UDP-Glc to the non-reducing end of alpha-1,4-glucan. {ECO:0000250}.	Glycogen [starch] synthase, muscle OS=Mus musculus OX=10090 GN=Gys1 PE=1 SV=2	1xTMTpro [N-Term];1xPhospho [S3(99.9)]	Q9Z1E4 [651-664]	Q9Z1E4 1xPhospho [S653(99.9)]	0	42	2047.87	-0.86	1.24693	1.63478	1.19305	1.35825	0.812774	0.7397	0.665142	0.739205	1.83745	0.0131142
[R].QGSLEPDWGLQPR.[V]	2	Q8C708	Transmembrane protein C16orf54 homolog			Transmembrane protein C16orf54 homolog OS=Mus musculus OX=10090 PE=1 SV=1	1xTMTpro [N-Term];1xPhospho [S3(100)]	Q8C708 [193-205]	Q8C708 1xPhospho [S195(100)]	0	37	1866.91	-0.67	1.44444	1.35104	1.52708	1.44085	0.746096	0.937217	0.677385	0.786899	1.83105	0.00214547
[K].SPPSSPSSPTEQR.[I]	1	Q8BKR5	Protein phosphatase 1 regulatory subunit 37	Ppp1r37	FUNCTION: Inhibits phosphatase activity of protein phosphatase 1 (PP1) complexes. {ECO:0000250}.	Protein phosphatase 1 regulatory subunit 37 OS=Mus musculus OX=10090 GN=Ppp1r37 PE=1 SV=1	1xTMTpro [N-Term];1xPhospho [S/T]	Q8BKR5 [566-578]	Q8BKR5 1xPhospho [S/T]	0	13	1740.81	1.72	0.936246	1.07117	1.06172	1.02305	0.589456	0.451301	0.642938	0.561232	1.82286	0.00299998
[R].SSTSPCSTSK.[S]	1	Q60974	Nuclear receptor corepressor 1	Ncor1	FUNCTION: Mediates transcriptional repression by certain nuclear receptors. Part of a complex which promotes histone deacetylation and the formation of repressive chromatin structures which may impede the access of basal transcription factors. Participates in the transcriptional repressor activity produced by BCL6. Recruited by ZBTB7A to the androgen response elements/ARE on target genes, negativ…	Nuclear receptor corepressor 1 OS=Mus musculus OX=10090 GN=Ncor1 PE=1 SV=1	1xCarbamidomethyl [C6];1xTMTpro [K10];1xTMTpro [N-Term];1xPhospho [T3(96)]	Q60974 [1001-1010]	Q60974 1xPhospho [T1003(96)]	0	9	1729.83	-1.14	0.904114	1.41207	1.28331	1.19983	0.635102	0.60633	0.737025	0.659486	1.81935	0.0265334
[K].SPDSTSPSYSTR.[M]	2	Q8K2L8	Trafficking protein particle complex subunit 12	Trappc12	FUNCTION: Component of the TRAPP complex, which is involved in endoplasmic reticulum to Golgi apparatus trafficking at a very early stage. Also plays a role in chromosome congression, kinetochore assembly and stability and controls the recruitment of CENPE to the kinetochores. {ECO:0000250|UniProtKB:Q8WVT3}.	Trafficking protein particle complex subunit 12 OS=Mus musculus OX=10090 GN=Trappc12 PE=1 SV=2	1xTMTpro [N-Term];1xPhospho [T/S/Y]	Q8K2L8 [309-320]	Q8K2L8 1xPhospho [T/S/Y]	0	17	1668.74	0.42	1.51191	1.07301	1.08909	1.22467	0.779798	0.671341	0.57217	0.674436	1.81584	0.0241464
[R].GSEGSQSPGSSVDDAEDDPSR.[T]	1	O35615	Zinc finger protein ZFPM1	Zfpm1	FUNCTION: Transcription regulator that plays an essential role in erythroid and megakaryocytic cell differentiation. Essential cofactor that acts via the formation of a heterodimer with transcription factors of the GATA family GATA1, GATA2 and GATA3. Such heterodimer can both activate or repress transcriptional activity, depending on the cell and promoter context. The heterodimer formed with GATA…	Zinc finger protein ZFPM1 OS=Mus musculus OX=10090 GN=Zfpm1 PE=1 SV=1	1xTMTpro [N-Term];1xPhospho [S]	O35615 [675-695]	O35615 1xPhospho [S]	0	60	2463.01	-1.66	0.938677	1.20683	1.3007	1.14874	0.713764	0.551871	0.638131	0.634589	1.81021	0.0121312
[K].GLASPTSITPISSPLCSK.[S]	2	Q8K4L3	Supervillin	Svil	FUNCTION: [Isoform 1]: Forms a high-affinity link between the actin cytoskeleton and the membrane. Is among the first costameric proteins to assemble during myogenesis and it contributes to myogenic membrane structure and differentiation. Appears to be involved in myosin II assembly. May modulate myosin II regulation through MLCK during cell spreading, an initial step in cell migration. May play …	Supervillin OS=Mus musculus OX=10090 GN=Svil PE=1 SV=1	1xCarbamidomethyl [C16];1xTMTpro [K18];1xTMTpro [N-Term];1xPhospho [S4(98.7)]	Q8K4L3 [1178-1195]	Q8K4L3 1xPhospho [S1181(98.7)]	0	42	2504.33	0.02	0.946036	1.33387	1.43267	1.23753	0.715963	0.665154	0.669979	0.683699	1.81005	0.0207034
[R].AFEGQAHSGK.[G]	7	P32037	Solute carrier family 2, facilitated glucose transporter member 3	Slc2a3	FUNCTION: Facilitative glucose transporter that can also mediate the uptake of various other monosaccharides across the cell membrane. Mediates the uptake of glucose, 2-deoxyglucose, galactose, mannose, xylose and fucose, and probably also dehydroascorbate. Does not mediate fructose transport. {ECO:0000250|UniProtKB:P11169}.	Solute carrier family 2, facilitated glucose transporter member 3 OS=Mus musculus OX=10090 GN=Slc2a3 PE=1 SV=1	1xTMTpro [K10];1xTMTpro [N-Term];1xPhospho [S8(100)]	P32037 [464-473]	P32037 1xPhospho [S471(100)]	0	16	1719.87	0.9	1.35736	1.31105	1.55746	1.40862	0.629216	0.993757	0.715596	0.779523	1.80703	0.00921495
[R].SLRDSEHIFR.[E]	9	Q02111	Protein kinase C theta type	Prkcq	FUNCTION: Calcium-independent, phospholipid- and diacylglycerol (DAG)-dependent serine/threonine-protein kinase that mediates non-redundant functions in T-cell receptor (TCR) signaling, including T-cells activation, proliferation, differentiation and survival, by mediating activation of multiple transcription factors such as NF-kappa-B, JUN, NFATC1 and NFATC2. In TCR-CD3/CD28-co-stimulated T-cell…	Protein kinase C theta type OS=Mus musculus OX=10090 GN=Prkcq PE=1 SV=1	1xTMTpro [N-Term];1xPhospho [S5(100)]	Q02111 [303-312]	Q02111 1xPhospho [S307(100)]	1	25	1643.82	-0.36	1.10774	1.56436	1.49961	1.39057	0.736946	0.75272	0.828849	0.772838	1.7993	0.013186
[K].STSTPTSPGPR.[T]	1	Q7TQH0	Ataxin-2-like protein	Atxn2l	FUNCTION: Involved in the regulation of stress granule and P-body formation. {ECO:0000250|UniProtKB:Q8WWM7}.	Ataxin-2-like protein OS=Mus musculus OX=10090 GN=Atxn2l PE=1 SV=1	1xTMTpro [N-Term];1xPhospho [T/S]	Q7TQH0 [681-691]	Q7TQH0 1xPhospho [T/S]	0	6	1471.71	0.11	1.23215	1.31308	1.01887	1.18803	0.847502	0.631901	0.507743	0.662382	1.79357	0.0165711
[R].SLGACHLLGSPR.[H]	2	O88942	Nuclear factor of activated T-cells, cytoplasmic 1	Nfatc1	FUNCTION: Plays a role in the inducible expression of cytokine genes in T-cells, especially in the induction of the IL-2 or IL-4 gene transcription (PubMed:9388475). Also controls gene expression in embryonic cardiac cells. Could regulate not only the activation and proliferation but also the differentiation and programmed death of T-lymphocytes as well as lymphoid and non-lymphoid cells (By simi…	Nuclear factor of activated T-cells, cytoplasmic 1 OS=Mus musculus OX=10090 GN=Nfatc1 PE=1 SV=1	1xCarbamidomethyl [C5];1xTMTpro [N-Term];1xPhospho [S10(100)]	O88942 [226-237]	O88942 1xPhospho [S235(100)]	0	32	1651.83	-0.9	0.996332	1.23926	1.35567	1.19709	0.650191	0.633357	0.720722	0.66809	1.79181	0.00836976
[K].SLSAPLHPEFEEVYR.[F]	1	Q8VDN4	Coiled-coil domain-containing protein 92	Ccdc92		Coiled-coil domain-containing protein 92 OS=Mus musculus OX=10090 GN=Ccdc92 PE=1 SV=1	1xTMTpro [N-Term];1xPhospho [S3(100)]	Q8VDN4 [192-206]	Q8VDN4 1xPhospho [S194(100)]	0	36	2158.05	0	1.39252	1.14025	1.37788	1.30355	0.623801	0.754469	0.804341	0.727537	1.79173	0.00416887
[K].ELSSSNSSLSSTSETPNESTSPNTPEPAPR.[A]	2	O54834	Rho GTPase-activating protein 6	Arhgap6	FUNCTION: GTPase activator for the Rho-type GTPases by converting them to an inactive GDP-bound state. Could regulate the interactions of signaling molecules with the actin cytoskeleton. Promotes continuous elongation of cytoplasmic processes during cell motility and simultaneous retraction of the cell body changing the cell morphology (By similarity). {ECO:0000250}.	Rho GTPase-activating protein 6 OS=Mus musculus OX=10090 GN=Arhgap6 PE=1 SV=3	1xTMTpro [N-Term];1xPhospho [S21(95.8)]	O54834 [328-357]	O54834 1xPhospho [S348(97.9)]	0	56	3474.57	-0.48	1.66317	1.10282	1.33215	1.36605	0.739014	0.833613	0.716943	0.76319	1.78992	0.0223565
[K].QIPSSPLQQPASPNHPGDSPLPTEAR.[A]	1	Q8K4L3	Supervillin	Svil	FUNCTION: [Isoform 1]: Forms a high-affinity link between the actin cytoskeleton and the membrane. Is among the first costameric proteins to assemble during myogenesis and it contributes to myogenic membrane structure and differentiation. Appears to be involved in myosin II assembly. May modulate myosin II regulation through MLCK during cell spreading, an initial step in cell migration. May play …	Supervillin OS=Mus musculus OX=10090 GN=Svil PE=1 SV=1	1xTMTpro [N-Term];2xPhospho [S4(97.6); S/T]	Q8K4L3 [230-255]	Q8K4L3 2xPhospho [S233(97.6); S/T]	0	33	3185.5	1.76	1.09646	1.23484	1.35288	1.22806	0.971676	0.465226	0.625377	0.687427	1.78646	0.0316464
[R].TPSLSPASSLDV.[-]	3	Q8VC03	Echinoderm microtubule-associated protein-like 3	Eml3	FUNCTION: May modify the assembly dynamics of microtubules, such that microtubules are slightly longer, but more dynamic. {ECO:0000250}.	Echinoderm microtubule-associated protein-like 3 OS=Mus musculus OX=10090 GN=Eml3 PE=1 SV=1	1xTMTpro [N-Term];1xPhospho [S5(97.2)]	Q8VC03 [886-897]	Q8VC03 1xPhospho [S890(100)]	0	24	1557.77	0.63	1.34367	1.2833	1.23946	1.28881	0.653464	0.813991	0.702199	0.723218	1.78205	0.000552355
[K].KGQEGGEPSEETPM.[-]	2	Q9CPV9	P2Y purinoceptor 12	P2ry12	FUNCTION: Receptor for ADP and ATP coupled to G-proteins that inhibit the adenylyl cyclase second messenger system. Required for normal platelet aggregation and blood coagulation. {ECO:0000269|PubMed:12897207}.	P2Y purinoceptor 12 OS=Mus musculus OX=10090 GN=P2ry12 PE=1 SV=1	1xOxidation [M14];1xTMTpro [K1];1xTMTpro [N-Term];2xPhospho [S9(100); T12(100)]	Q9CPV9 [334-347]	Q9CPV9 2xPhospho [S342(100); T345(100)]	1	22	2259.97	-0.41	1.25978	1.15115	1.42238	1.27777	0.763435	0.64353	0.747387	0.718117	1.77933	0.00304374
[R].ALSGSATLVSSPK.[Y]	1	Q80W04	Transmembrane and coiled-coil domains protein 2	Tmcc2	FUNCTION: May be involved in the regulation of the proteolytic processing of the amyloid precursor protein (APP) possibly also implicating APOE. {ECO:0000250|UniProtKB:O75069}.	Transmembrane and coiled-coil domains protein 2 OS=Mus musculus OX=10090 GN=Tmcc2 PE=1 SV=1	1xTMTpro [K13];1xTMTpro [N-Term];1xPhospho [S11(100)]	Q80W04 [457-469]	Q80W04 1xPhospho [S467(100)]	0	29	1906.05	3.02	1.16685	1.20868	1.6092	1.32824	0.661627	0.821256	0.756915	0.746599	1.77906	0.0172654
[K].SPAEVTDIGFGNR.[C]	2	P35831	Tyrosine-protein phosphatase non-receptor type 12	Ptpn12	FUNCTION: Dephosphorylates a range of proteins, and thereby regulates cellular signaling cascades (PubMed:17070019). Dephosphorylates cellular tyrosine kinases, such as ERBB2 and PTK2B/PYK2, and thereby regulates signaling via ERBB2 and PTK2B/PYK2. Selectively dephosphorylates ERBB2 phosphorylated at 'Tyr-1112', 'Tyr-1196', and/or 'Tyr-1248' (By similarity). {ECO:0000250|UniProtKB:Q05209, ECO:000…	Tyrosine-protein phosphatase non-receptor type 12 OS=Mus musculus OX=10090 GN=Ptpn12 PE=1 SV=3	1xTMTpro [N-Term];1xPhospho [S1(100)]	P35831 [748-760]	P35831 1xPhospho [S748(100)]	0	25	1746.84	-0.13	1.60214	1.00687	1.41929	1.34277	0.667111	0.818819	0.808083	0.764671	1.75601	0.0340508
[K].EQNTPPKSPQ.[-]	5	Q6A0A2	La-related protein 4B	Larp4b	FUNCTION: Stimulates mRNA translation. {ECO:0000250|UniProtKB:Q92615}.	La-related protein 4B OS=Mus musculus OX=10090 GN=Larp4b PE=1 SV=2	1xTMTpro [K7];1xTMTpro [N-Term];1xPhospho [S8(100)]	Q6A0A2 [732-741]	Q6A0A2 1xPhospho [S739(100)]	1	24	1813.93	0.01	1.585	1.48328	1.10364	1.39064	0.847002	0.776672	0.756189	0.793287	1.75301	0.0160205
[R].AESQAPENQYSPTPGTDC.[-]	1	O89103	Complement component C1q receptor	Cd93	FUNCTION: Receptor (or element of a larger receptor complex) for C1q, mannose-binding lectin (MBL2) and pulmonary surfactant protein A (SPA). May mediate the enhancement of phagocytosis in monocytes and macrophages upon interaction with soluble defense collagens. May play a role in intercellular adhesion. Marker for early multipotent hematopoietic precursor cells. May play a role in cell-cell int…	Complement component C1q receptor OS=Mus musculus OX=10090 GN=Cd93 PE=1 SV=1	1xCarbamidomethyl [C18];1xTMTpro [N-Term];1xPhospho [T16(92.9)]	O89103 [627-644]	O89103 1xPhospho [T642(92.9)]	0	35	2335.97	3.14	1.19539	1.09115	1.01908	1.10187	0.799073	0.631048	0.456842	0.628988	1.75182	0.0131582
[R].AISLEGEPR.[K]	5	Q91XM9	Disks large homolog 2	Dlg2	FUNCTION: Required for perception of chronic pain through NMDA receptor signaling. Regulates surface expression of NMDA receptors in dorsal horn neurons of the spinal cord. Interacts with the cytoplasmic tail of NMDA receptor subunits as well as inward rectifying potassium channels. Involved in regulation of synaptic stability at cholinergic synapses. Part of the postsynaptic protein scaffold of …	Disks large homolog 2 OS=Mus musculus OX=10090 GN=Dlg2 PE=1 SV=2	1xTMTpro [N-Term];1xPhospho [S3(100)]	Q91XM9 [412-420]	Q91XM9 1xPhospho [S414(100)]	0	36	1355.69	0.47	0.948259	1.07817	1.1942	1.07354	0.74042	0.489564	0.61282	0.614268	1.74768	0.0105976
[R].RQFSPGPR.[T]	2	Q9EPN1	Neurobeachin	Nbea	FUNCTION: Binds to type II regulatory subunits of protein kinase A and anchors/targets them to the membrane. May anchor the kinase to cytoskeletal and/or organelle-associated proteins. May have a role in membrane trafficking. {ECO:0000269|PubMed:11102458, ECO:0000303|PubMed:11102458}.	Neurobeachin OS=Mus musculus OX=10090 GN=Nbea PE=1 SV=1	1xTMTpro [N-Term];1xPhospho [S4(100)]	Q9EPN1 [1308-1315]	Q9EPN1 1xPhospho [S1311(100)]	1	6	1328.68	0.47	0.941347	1.16836	1.31909	1.14293	0.693633	0.54371	0.734406	0.65725	1.73896	0.0173642
[R].SLSGTATER.[N]	1	A2AAE1	Transmembrane protein KIAA1109	Kiaa1109	FUNCTION: Plays a role in endosomal trafficking and endosome recycling. Also involved in the actin cytoskeleton and cilia structural dynamics. Acts as regulator of phagocytosis. {ECO:0000250|UniProtKB:Q2LD37}.	Transmembrane protein KIAA1109 OS=Mus musculus OX=10090 GN=Kiaa1109 PE=1 SV=4	1xTMTpro [N-Term];1xPhospho [S/T]	A2AAE1 [3779-3787]	A2AAE1 1xPhospho [S/T]	0	1	1305.64	1.07	0.905028	1.30332	1.44109	1.21648	0.675418	0.678656	0.744719	0.699598	1.73882	0.0333853
[R].TSDSDQQTYLFQR.[G]	2	Q8K3K8	Optineurin	Optn	FUNCTION: Plays an important role in the maintenance of the Golgi complex, in membrane trafficking, in exocytosis, through its interaction with myosin VI and Rab8. Links myosin VI to the Golgi complex and plays an important role in Golgi ribbon formation. Plays a role in the activation of innate immune response during viral infection. Mechanistically, recruits TBK1 at the Golgi apparatus, promoti…	Optineurin OS=Mus musculus OX=10090 GN=Optn PE=1 SV=1	1xTMTpro [N-Term];1xPhospho [S2(100)]	Q8K3K8 [529-541]	Q8K3K8 1xPhospho [S530(97.5)]	0	30	1972.9	-0.44	0.869593	1.10536	1.2327	1.06922	0.539474	0.647894	0.659259	0.615542	1.73703	0.0159373
[R].SSSVLGGR.[M]	1	Q9QUG9	RAS guanyl-releasing protein 2	Rasgrp2	FUNCTION: Functions as a calcium- and DAG-regulated nucleotide exchange factor specifically activating Rap through the exchange of bound GDP for GTP. May also activates other GTPases such as RRAS, RRAS2, NRAS, KRAS but not HRAS. Functions in aggregation of platelets and adhesion of T-lymphocytes and neutrophils probably through inside-out integrin activation. May function in the muscarinic acetyl…	RAS guanyl-releasing protein 2 OS=Mus musculus OX=10090 GN=Rasgrp2 PE=1 SV=2	1xTMTpro [N-Term];1xPhospho [S3(98.4)]	Q9QUG9 [487-494]	Q9QUG9 1xPhospho [S489(98.4)]	0	7	1146.58	0.1	1.20633	1.43378	1.28701	1.30904	0.699112	0.702584	0.872274	0.75799	1.72698	0.00328205
[R].ERSGGMDAVQTVTGGLR.[S]	1	Q9EQP2	EH domain-containing protein 4	Ehd4	FUNCTION: ATP- and membrane-binding protein that probably controls membrane reorganization/tubulation upon ATP hydrolysis. Plays a role in early endosomal transport. {ECO:0000269|PubMed:15930129}.	EH domain-containing protein 4 OS=Mus musculus OX=10090 GN=Ehd4 PE=1 SV=1	1xTMTpro [N-Term];1xPhospho [S3(100)]	Q9EQP2 [13-29]	Q9EQP2 1xPhospho [S15(100)]	1	11	2118.03	0.22	1.6431	1.22603	1.13708	1.3354	0.758015	0.774336	0.788065	0.773472	1.7265	0.0228178
[R].QTPRSPDSTANVR.[I]	1	Q91Z67	SLIT-ROBO Rho GTPase-activating protein 2	Srgap2	FUNCTION: RAC1 GTPase activating protein (GAP) that binds and deforms membranes, and regulates actin dynamics to regulate cell migration and differentiation. Plays an important role in different aspects of neuronal morphogenesis and migration mainly during development of the cerebral cortex. This includes the biogenesis of neurites, where it is required for both axons and dendrites outgrowth, and…	SLIT-ROBO Rho GTPase-activating protein 2 OS=Mus musculus OX=10090 GN=Srgap2 PE=1 SV=2	1xTMTpro [N-Term];1xPhospho [T/S]	Q91Z67 [202-214]	Q91Z67 1xPhospho [T/S]	1	16	1812.89	1.78	0.926463	1.03385	0.961587	0.973965	0.67298	0.401762	0.618351	0.564364	1.72577	0.00987572
[R].GNTTGSDNTDTEGS.[-]	2	A2AIV8	Caspase recruitment domain-containing protein 9	Card9	FUNCTION: Adapter protein that plays a key role in innate immune response to a number of intracellular pathogens, such as C.albicans and L.monocytogenes. Is at the crossroads of ITAM-tyrosine kinase and the Toll-like receptors (TLR) and NOD2 signaling pathways (PubMed:17514206). Probably controls various innate immune response pathways depending on the intracellular pathogen. Controls CLEC7A (dec…	Caspase recruitment domain-containing protein 9 OS=Mus musculus OX=10090 GN=Card9 PE=1 SV=1	1xTMTpro [N-Term];1xPhospho [S14(99.9)]	A2AIV8 [523-536]	A2AIV8 1xPhospho [S536(100)]	0	99	1739.69	1.18	1.48405	1.59227	1.16293	1.41308	0.830154	0.937285	0.692778	0.820072	1.72312	0.0157026
[K].LSEEAEPRPTTPSK.[A]	1	O55098	Serine/threonine-protein kinase 10	Stk10	FUNCTION: Serine/threonine-protein kinase involved in regulation of lymphocyte migration. Phosphorylates MSN, and possibly PLK1. Involved in regulation of lymphocyte migration by mediating phosphorylation of ERM proteins such as MSN. Acts as a negative regulator of MAP3K1/MEKK1. May also act as a cell cycle regulator by acting as a polo kinase kinase: mediates phosphorylation of PLK1 in vitro; ho…	Serine/threonine-protein kinase 10 OS=Mus musculus OX=10090 GN=Stk10 PE=1 SV=2	1xTMTpro [K14];1xTMTpro [N-Term];1xPhospho [T/S]	O55098 [940-953]	O55098 1xPhospho [T/S]	0	21	2230.16	0.03	1.38351	1.10792	1.32198	1.27114	0.9587	0.571231	0.684663	0.738198	1.72195	0.019956
[R].ASSLGETDESSELR.[V]	1	Q8BWW9	Serine/threonine-protein kinase N2	Pkn2	FUNCTION: PKC-related serine/threonine-protein kinase and Rho/Rac effector protein that participates in specific signal transduction responses in the cell. Plays a role in the regulation of cell cycle progression, actin cytoskeleton assembly, cell migration, cell adhesion, tumor cell invasion and transcription activation signaling processes. Phosphorylates CTTN in hyaluronan-induced astrocytes an…	Serine/threonine-protein kinase N2 OS=Mus musculus OX=10090 GN=Pkn2 PE=1 SV=3	1xTMTpro [N-Term];1xPhospho [S3(99.9)]	Q8BWW9 [580-593]	Q8BWW9 1xPhospho [S582(99.9)]	0	25	1864.85	2.36	1.62683	1.28293	1.12182	1.34386	0.926206	0.806674	0.626784	0.786555	1.70854	0.0319483
[K].GPPSVSPPR.[Q]	9	Q8VIK5	Platelet endothelial aggregation receptor 1	Pear1	FUNCTION: When overexpressed, reduces the number of both early and late non-adherent myeloid progenitor cells. {ECO:0000269|PubMed:17226770}.	Platelet endothelial aggregation receptor 1 OS=Mus musculus OX=10090 GN=Pear1 PE=1 SV=1	1xTMTpro [N-Term];1xPhospho [S6(98.2)]	Q8VIK5 [946-954]	Q8VIK5 1xPhospho [S951(100)]	0	17	1277.66	0.46	1.27256	1.13273	1.47943	1.29491	0.790297	0.737375	0.748427	0.758699	1.70674	0.006265
[K].VSSTPPVR.[C]	1	Q8VI59	Pecanex-like protein 3	Pcnx3		Pecanex-like protein 3 OS=Mus musculus OX=10090 GN=Pcnx3 PE=1 SV=2	1xTMTpro [N-Term];1xPhospho [S/T]	Q8VI59 [126-133]	Q8VI59 1xPhospho [S/T]	0	3	1226.65	0.61	0.928724	1.31447	1.43816	1.22712	0.735876	0.658405	0.76709	0.720457	1.70325	0.0319218
[K].SIGSPESTPK.[N]	1	Q8CH77	Neuron navigator 1	Nav1	FUNCTION: May be involved in neuronal migration. {ECO:0000269|PubMed:15797708}.	Neuron navigator 1 OS=Mus musculus OX=10090 GN=Nav1 PE=1 SV=2	1xTMTpro [K10];1xTMTpro [N-Term];1xPhospho [S4(100)]	Q8CH77 [759-768]	Q8CH77 1xPhospho [S762(100)]	0	17	1690.89	0.36	0.99225	1.20248	1.26921	1.15465	0.700584	0.737039	0.598536	0.67872	1.70121	0.0069454
[R].SLSPPWEQDR.[R]	6	Q91ZV0	Melanoma inhibitory activity protein 2	Mia2	FUNCTION: Plays a role in the transport of cargos that are too large to fit into COPII-coated vesicles and require specific mechanisms to be incorporated into membrane-bound carriers and exported from the endoplasmic reticulum. Plays a role in the secretion of lipoproteins, pre-chylomicrons and pre-VLDLs, by participating in their export from the endoplasmic reticulum (By similarity). Thereby, ma…	Melanoma inhibitory activity protein 2 OS=Mus musculus OX=10090 GN=Mia2 PE=1 SV=3	1xTMTpro [N-Term];1xPhospho [S3(100)]	Q91ZV0 [1188-1197]	Q91ZV0 1xPhospho [S1190(100)]	0	35	1598.75	0.81	1.38263	1.19146	1.55617	1.37675	0.913916	0.814812	0.707062	0.81193	1.69566	0.00955506
[K].SPGASNFSTLPK.[I]	6	Q8R5H1	Ubiquitin carboxyl-terminal hydrolase 15	Usp15	FUNCTION: Hydrolase that removes conjugated ubiquitin from target proteins and regulates various pathways such as the TGF-beta receptor signaling, NF-kappa-B and RNF41/NRDP1-PRKN pathways. Acts as a key regulator of TGF-beta receptor signaling pathway, but the precise mechanism is still unclear: according to a report, acts by promoting deubiquitination of monoubiquitinated R-SMADs (SMAD1, SMAD2 a…	Ubiquitin carboxyl-terminal hydrolase 15 OS=Mus musculus OX=10090 GN=Usp15 PE=1 SV=1	1xTMTpro [K12];1xTMTpro [N-Term];1xPhospho [S1(100)]	Q8R5H1 [229-240]	Q8R5H1 1xPhospho [S229(100)]	0	14	1894	1.7	1.30714	1.0354	1.27272	1.20509	0.833824	0.583105	0.723337	0.713422	1.68917	0.0118097
[R].QPEASSSSQASR.[E]	2	O88634	Proteinase-activated receptor 4	F2rl3	FUNCTION: Receptor for activated thrombin or trypsin coupled to G proteins that stimulate phosphoinositide hydrolysis. May play a role in platelets activation.	Proteinase-activated receptor 4 OS=Mus musculus OX=10090 GN=F2rl3 PE=1 SV=2	1xTMTpro [N-Term];2xPhospho [S7(95.9); S11(96.2)]	O88634 [370-381]	O88634 2xPhospho [S376(97.2); S380(100)]	0	31	1698.71	1.42	1.28847	1.2167	1.45668	1.32062	0.763981	0.727463	0.866241	0.785895	1.6804	0.00290197
[R].SLPPGLLR.[R]	7	Q9Z0X4	cGMP-inhibited 3',5'-cyclic phosphodiesterase A	Pde3a	FUNCTION: Cyclic nucleotide phosphodiesterase with a dual-specificity for the second messengers cAMP and cGMP, which are key regulators of many important physiological processes. Involved in oocyte maturation. {ECO:0000269|PubMed:11420239}.	cGMP-inhibited 3',5'-cyclic phosphodiesterase A OS=Mus musculus OX=10090 GN=Pde3a PE=1 SV=1	1xTMTpro [N-Term];1xPhospho [S1(100)]	Q9Z0X4 [425-432]	Q9Z0X4 1xPhospho [S425(100)]	0	6	1236.7	0.21	1.67606	1.17189	1.22418	1.35738	0.907312	0.746858	0.769537	0.807902	1.68013	0.0306131
[K].EATGSQK.[S]	1	Q9R1X5	Multidrug resistance-associated protein 5	Abcc5	FUNCTION: Acts as a multispecific organic anion pump which can transport nucleotide analogs (By similarity). Heme transporter required for the translocation of cytosolic haem to the secretory pathway (By similarity). {ECO:0000250|UniProtKB:O15440}.	Multidrug resistance-associated protein 5 OS=Mus musculus OX=10090 GN=Abcc5 PE=1 SV=2	1xTMTpro [K7];1xTMTpro [N-Term];1xPhospho [T/S]	Q9R1X5 [799-805]	Q9R1X5 1xPhospho [T/S]	0	11	1408.73	-0.58	1.46641	1.45769	1.40215	1.44208	1.07362	0.963492	0.553305	0.863471	1.6701	0.0222422
[K].GSDSDSEGDNPEK.[K]	1	Q8VEJ9	Vacuolar protein sorting-associated protein 4A	Vps4a	FUNCTION: Involved in late steps of the endosomal multivesicular bodies (MVB) pathway. Recognizes membrane-associated ESCRT-III assemblies and catalyzes their disassembly, possibly in combination with membrane fission. Redistributes the ESCRT-III components to the cytoplasm for further rounds of MVB sorting. MVBs contain intraluminal vesicles (ILVs) that are generated by invagination and scission…	Vacuolar protein sorting-associated protein 4A OS=Mus musculus OX=10090 GN=Vps4a PE=1 SV=1	1xTMTpro [K13];1xTMTpro [N-Term];1xPhospho [S4(100)]	Q8VEJ9 [94-106]	Q8VEJ9 1xPhospho [S97(100)]	0	37	2024.89	0.27	1.13438	1.08868	1.18854	1.1372	0.691471	0.658766	0.698338	0.682858	1.66536	0.000131612
[K].LTEERDGSLNQSSGYR.[Y]	13	P39688	Tyrosine-protein kinase Fyn	Fyn	FUNCTION: Non-receptor tyrosine-protein kinase that plays a role in many biological processes including regulation of cell growth and survival, cell adhesion, integrin-mediated signaling, cytoskeletal remodeling, cell motility, immune response and axon guidance. Inactive FYN is phosphorylated on its C-terminal tail within the catalytic domain. Following activation by PKA, the protein subsequently…	Tyrosine-protein kinase Fyn OS=Mus musculus OX=10090 GN=Fyn PE=1 SV=4	1xTMTpro [N-Term];1xPhospho [S8(100)]	P39688 [14-29]	P39688 1xPhospho [S21(100)]	1	31	2196.03	1.94	1.05235	1.36089	1.23731	1.21685	0.783114	0.691044	0.719207	0.731122	1.66436	0.0065887
[R].QLSESSK.[L]	3	E9Q3C1	C2 domain-containing protein 2	C2cd2		C2 domain-containing protein 2 OS=Mus musculus OX=10090 GN=C2cd2 PE=1 SV=1	1xTMTpro [K7];1xTMTpro [N-Term];1xPhospho [S3(100)]	E9Q3C1 [490-496]	E9Q3C1 1xPhospho [S492(100)]	0	15	1466.77	0.47	1.06975	1.68707	1.49459	1.41713	0.871512	0.759172	0.941345	0.857343	1.65294	0.0420782
[R].SPAWIPVPAR.[R]	1	Q4ACU6	SH3 and multiple ankyrin repeat domains protein 3	Shank3	FUNCTION: Major scaffold postsynaptic density protein which interacts with multiple proteins and complexes to orchestrate the dendritic spine and synapse formation, maturation and maintenance. Interconnects receptors of the postsynaptic membrane including NMDA-type and metabotropic glutamate receptors via complexes with GKAP/PSD-95 and HOMER, respectively, and the actin-based cytoskeleton. Plays …	SH3 and multiple ankyrin repeat domains protein 3 OS=Mus musculus OX=10090 GN=Shank3 PE=1 SV=3	1xTMTpro [N-Term];1xPhospho [S1(100)]	Q4ACU6 [1166-1175]	Q4ACU6 1xPhospho [S1166(100)]	0	6	1477.79	0.48	1.2254	1.0579	1.433	1.23877	0.783012	0.558945	0.906383	0.749447	1.65291	0.0301947
[R].VKESITR.[R]	2	Q8BTM8	Filamin-A	Flna	FUNCTION: Actin binding protein that promotes orthogonal branching of actin filaments and links actin filaments to membrane glycoproteins. Anchors various transmembrane proteins to the actin cytoskeleton and serves as a scaffold for a wide range of cytoplasmic signaling proteins (By similarity). Interaction with FLNB may allow neuroblast migration from the ventricular zone into the cortical plate…	Filamin-A OS=Mus musculus OX=10090 GN=Flna PE=1 SV=5	1xTMTpro [K2];1xTMTpro [N-Term];1xPhospho [S4(100)]	Q8BTM8 [2140-2146]	Q8BTM8 1xPhospho [S2143(100)]	1	6	1520.87	0.96	1.03643	1.30849	1.34716	1.23069	0.783427	0.6798	0.771414	0.74488	1.6522	0.0092258
[R].AISAPTSPTR.[L]	1	Q8BGV8	Mitochondrial dynamics protein MID51	Mief1	FUNCTION: Mitochondrial outer membrane protein which regulates mitochondrial fission. Promotes the recruitment and association of the fission mediator dynamin-related protein 1 (DNM1L) to the mitochondrial surface independently of the mitochondrial fission FIS1 and MFF proteins. Regulates DNM1L GTPase activity and DNM1L oligomerization. Binds ADP and can also bind GDP, although with lower affinit…	Mitochondrial dynamics protein MID51 OS=Mus musculus OX=10090 GN=Mief1 PE=1 SV=1	1xTMTpro [N-Term];1xPhospho [S7(97.7)]	Q8BGV8 [53-62]	Q8BGV8 1xPhospho [S59(97.7)]	0	13	1384.72	0.41	1.20137	1.44394	1.36332	1.33621	0.882075	0.837651	0.708507	0.809411	1.65084	0.00396424
[K].SSTGSPTSPINAEK.[L]	5	Q6PDN3	Myosin light chain kinase, smooth muscle	Mylk	FUNCTION: Calcium/calmodulin-dependent myosin light chain kinase implicated in smooth muscle contraction via phosphorylation of myosin light chains (MLC). Also regulates actin-myosin interaction through a non-kinase activity. Phosphorylates PTK2B/PYK2 and myosin light-chains. Involved in the inflammatory response (e.g. apoptosis, vascular permeability, leukocyte diapedesis), cell motility and mor…	Myosin light chain kinase, smooth muscle OS=Mus musculus OX=10090 GN=Mylk PE=1 SV=3	1xTMTpro [K14];1xTMTpro [N-Term];1xPhospho [T/S]	Q6PDN3 [1794-1807]	Q6PDN3 1xPhospho [T/S]	0	28	2064.05	-0.13	1.51776	1.14076	1.11588	1.25813	0.799985	0.789941	0.698234	0.76272	1.64953	0.0208789
[R].TRSLECQDALETAAR.[V]	1	Q9R1X5	Multidrug resistance-associated protein 5	Abcc5	FUNCTION: Acts as a multispecific organic anion pump which can transport nucleotide analogs (By similarity). Heme transporter required for the translocation of cytosolic haem to the secretory pathway (By similarity). {ECO:0000250|UniProtKB:O15440}.	Multidrug resistance-associated protein 5 OS=Mus musculus OX=10090 GN=Abcc5 PE=1 SV=2	1xCarbamidomethyl [C6];1xTMTpro [N-Term];1xPhospho [T/S]	Q9R1X5 [41-55]	Q9R1X5 1xPhospho [T/S]	1	18	2105	0.4	1.12357	1.44337	1.48951	1.35215	0.785777	0.753047	0.925684	0.821503	1.64595	0.0138105
[R].NSAEIAPPLPVR.[R]	1	B2RY04	Dedicator of cytokinesis protein 5	Dock5	FUNCTION: Guanine nucleotide exchange factor (GEF) for Rho and Rac. GEF proteins activate small GTPases by exchanging bound GDP for free GTP (PubMed:18396277). Along with DOCK1, mediates CRK/CRKL regulation of epithelial and endothelial cell spreading and migration on type IV collagen (By similarity). {ECO:0000250|UniProtKB:Q9H7D0, ECO:0000269|PubMed:18396277}.	Dedicator of cytokinesis protein 5 OS=Mus musculus OX=10090 GN=Dock5 PE=1 SV=2	1xTMTpro [N-Term];1xPhospho [S2(100)]	B2RY04 [1831-1842]	B2RY04 1xPhospho [S1832(100)]	0	40	1647.88	0.13	1.22973	1.14043	1.48552	1.28522	0.56818	0.815724	0.960247	0.781383	1.64481	0.0309045
[K].QSPVSSPTR.[S]	1	Q811Q9	Choline-phosphate cytidylyltransferase B	Pcyt1b	FUNCTION: Controls phosphatidylcholine synthesis. {ECO:0000269|PubMed:12842190, ECO:0000269|PubMed:15143167}.	Choline-phosphate cytidylyltransferase B OS=Mus musculus OX=10090 GN=Pcyt1b PE=1 SV=2	1xTMTpro [N-Term];1xPhospho [S/T]	Q811Q9 [318-326]	Q811Q9 1xPhospho [S/T]	0	4	1342.67	0.85	1.50177	1.04081	1.41088	1.31782	0.849333	0.735565	0.820933	0.801944	1.64328	0.0236628
[K].GPPSVSPPR.[Q]	1	Q8VIK5	Platelet endothelial aggregation receptor 1	Pear1	FUNCTION: When overexpressed, reduces the number of both early and late non-adherent myeloid progenitor cells. {ECO:0000269|PubMed:17226770}.	Platelet endothelial aggregation receptor 1 OS=Mus musculus OX=10090 GN=Pear1 PE=1 SV=1	1xTMTpro [N-Term];1xPhospho [S]	Q8VIK5 [946-954]	Q8VIK5 1xPhospho [S]	0	55	1277.66	-0.17	1.16546	1.1132	1.48375	1.25414	0.804045	0.696644	0.789843	0.763511	1.64259	0.0152422
[K].HSASDPGPAPVVNSSSR.[S]	1	Q8BI84	Transport and Golgi organization protein 1 homolog	Mia3	FUNCTION: Plays a role in the transport of cargos that are too large to fit into COPII-coated vesicles and require specific mechanisms to be incorporated into membrane-bound carriers and exported from the endoplasmic reticulum. This protein is required for collagen VII (COL7A1) secretion by loading COL7A1 into transport carriers. It may participate in cargo loading of COL7A1 at endoplasmic reticu…	Transport and Golgi organization protein 1 homolog OS=Mus musculus OX=10090 GN=Mia3 PE=1 SV=2	1xTMTpro [N-Term];1xPhospho [S2(100)]	Q8BI84 [1751-1767]	Q8BI84 1xPhospho [S1752(100)]	0	12	2048.97	0.53	1.5157	1.13684	1.3475	1.33335	0.854704	0.881483	0.699469	0.811885	1.64229	0.0134195
[R].AGHSPDSSAPEPGSR.[F]	2	Q80YE4	Serine/threonine-protein kinase LMTK1	Aatk	FUNCTION: May be involved in neuronal differentiation. {ECO:0000250}.	Serine/threonine-protein kinase LMTK1 OS=Mus musculus OX=10090 GN=Aatk PE=1 SV=1	1xTMTpro [N-Term];1xPhospho [S4(100)]	Q80YE4 [1274-1288]	Q80YE4 1xPhospho [S1277(100)]	0	39	1835.82	-0.13	1.37316	1.74107	1.28597	1.46673	0.850136	0.933067	0.91489	0.899364	1.63085	0.0160799
[R].QQSDHDAER.[L]	2	Q9QXS1	Plectin	Plec	FUNCTION: Interlinks intermediate filaments with microtubules and microfilaments and anchors intermediate filaments to desmosomes or hemidesmosomes. May be involved not only in the cross-linking and stabilization of cytoskeletal intermediate filaments network, but also in the regulation of their dynamics.	Plectin OS=Mus musculus OX=10090 GN=Plec PE=1 SV=3	1xTMTpro [N-Term];1xPhospho [S3(100)]	Q9QXS1 [2584-2592]	Q9QXS1 1xPhospho [S2586(100)]	0	14	1469.63	-0.8	0.869246	1.202	0.861037	0.977428	0.552165	0.654252	0.592349	0.599589	1.63016	0.0313026
[K].EATGSQK.[S]	2	Q9R1X5	Multidrug resistance-associated protein 5	Abcc5	FUNCTION: Acts as a multispecific organic anion pump which can transport nucleotide analogs (By similarity). Heme transporter required for the translocation of cytosolic haem to the secretory pathway (By similarity). {ECO:0000250|UniProtKB:O15440}.	Multidrug resistance-associated protein 5 OS=Mus musculus OX=10090 GN=Abcc5 PE=1 SV=2	1xTMTpro [K7];1xTMTpro [N-Term];1xPhospho [S5(100)]	Q9R1X5 [799-805]	Q9R1X5 1xPhospho [S803(100)]	0	26	1408.73	-0.19	1.19834	1.37353	1.42483	1.33223	0.769646	0.835256	0.847747	0.81755	1.62954	0.00210326
[K].TPTVPDSPGYVGPTR.[A]	3	Q6P9S0	Protein MTSS 2	Mtss2	FUNCTION: Involved in plasma membrane dynamics. Potentiated PDGF-mediated formation of membrane ruffles and lamellipodia in fibroblasts, acting via RAC1 activation. May function in actin bundling. {ECO:0000250|UniProtKB:Q765P7}.	Protein MTSS 2 OS=Mus musculus OX=10090 GN=Mtss2 PE=1 SV=1	1xTMTpro [N-Term];1xPhospho [S7(100)]	Q6P9S0 [558-572]	Q6P9S0 1xPhospho [S564(100)]	0	37	1927.95	-0.53	1.38566	1.03704	1.03197	1.15156	0.668118	0.581585	0.87144	0.707048	1.62868	0.0376107
[K].QEPASPK.[K]	2	Q61026	Nuclear receptor coactivator 2	Ncoa2	FUNCTION: Transcriptional coactivator for steroid receptors and nuclear receptors. Coactivator of the steroid binding domain (AF-2) but not of the modulating N-terminal domain (AF-1). Required with NCOA1 to control energy balance between white and brown adipose tissues. Critical regulator of glucose metabolism regulation, acts as RORA coactivator to specifically modulate G6PC expression. Involved…	Nuclear receptor coactivator 2 OS=Mus musculus OX=10090 GN=Ncoa2 PE=1 SV=3	1xTMTpro [K7];1xTMTpro [N-Term];1xPhospho [S5(100)]	Q61026 [732-738]	Q61026 1xPhospho [S736(100)]	0	27	1444.77	1.56	1.10388	1.60301	1.18751	1.29813	0.786414	0.737364	0.871558	0.798445	1.62583	0.034917
[R].SGSREQAGTPASDGSR.[G]	1	Q9QXM1	Junction-mediating and -regulatory protein	Jmy	FUNCTION: Acts both as a nuclear p53/TP53-cofactor and a cytoplasmic regulator of actin dynamics depending on conditions. In nucleus, acts as a cofactor that increases p53/TP53 response via its interaction with p300/EP300. Increases p53/TP53-dependent transcription and apoptosis, suggesting an important role in p53/TP53 stress response such as DNA damage. In cytoplasm, acts as a nucleation-promot…	Junction-mediating and -regulatory protein OS=Mus musculus OX=10090 GN=Jmy PE=1 SV=1	1xTMTpro [N-Term];1xPhospho [S3(99.8)]	Q9QXM1 [56-71]	Q9QXM1 1xPhospho [S58(99.8)]	1	9	1946.89	2.45	1.04624	0.987969	1.10786	1.04736	0.601941	0.651225	0.690686	0.647951	1.61641	0.000753697
[K].ASSPAESSPEDSGYMR.[M]	1	P81122	Insulin receptor substrate 2	Irs2	FUNCTION: May mediate the control of various cellular processes by insulin.	Insulin receptor substrate 2 OS=Mus musculus OX=10090 GN=Irs2 PE=1 SV=2	1xOxidation [M15];1xTMTpro [N-Term];1xPhospho [S7(96.7)]	P81122 [721-736]	P81122 1xPhospho [S727(96.7)]	0	23	2070.86	0.59	1.14107	1.66076	1.45049	1.41744	0.865489	0.927676	0.839696	0.87762	1.61509	0.0243553
[K].VEALTEPLNA.[-]	2	Q9CZ69	CKLF-like MARVEL transmembrane domain-containing protein 6	Cmtm6	FUNCTION: Master regulator of recycling and plasma membrane expression of PD-L1/CD274, an immune inhibitory ligand critical for immune tolerance to self and antitumor immunity. Associates with both constitutive and IFNG-induced PD-L1/CD274 at recycling endosomes, where it protects PD-L1/CD274 from being targeted for lysosomal degradation, likely by preventing its ubiquitination. May stabilize PD-…	CKLF-like MARVEL transmembrane domain-containing protein 6 OS=Mus musculus OX=10090 GN=Cmtm6 PE=1 SV=1	1xTMTpro [N-Term];1xPhospho [T5(100)]	Q9CZ69 [174-183]	Q9CZ69 1xPhospho [T178(100)]	0	22	1440.73	0.67	1.24133	1.23935	1.5819	1.35419	0.699117	1.05143	0.764857	0.838467	1.61508	0.030384
[R].LTPTTPESSSTGTEDK.[S]	4	Q64337	Sequestosome-1	Sqstm1	FUNCTION: Autophagy receptor required for selective macroautophagy (aggrephagy). Functions as a bridge between polyubiquitinated cargo and autophagosomes. Interacts directly with both the cargo to become degraded and an autophagy modifier of the MAP1 LC3 family. Required both for the formation and autophagic degradation of polyubiquitin-containing bodies, called ALIS (aggresome-like induced struc…	Sequestosome-1 OS=Mus musculus OX=10090 GN=Sqstm1 PE=1 SV=1	1xTMTpro [K16];1xTMTpro [N-Term];1xPhospho [T/S]	Q64337 [268-283]	Q64337 1xPhospho [T/S]	0	36	2339.15	0.86	0.852669	1.24081	1.26203	1.1185	0.71752	0.576357	0.78413	0.692669	1.61477	0.0438045
[R].DGSLNQSSGYR.[Y]	1	P39688	Tyrosine-protein kinase Fyn	Fyn	FUNCTION: Non-receptor tyrosine-protein kinase that plays a role in many biological processes including regulation of cell growth and survival, cell adhesion, integrin-mediated signaling, cytoskeletal remodeling, cell motility, immune response and axon guidance. Inactive FYN is phosphorylated on its C-terminal tail within the catalytic domain. Following activation by PKA, the protein subsequently…	Tyrosine-protein kinase Fyn OS=Mus musculus OX=10090 GN=Fyn PE=1 SV=4	1xTMTpro [N-Term];1xPhospho [S7(98.5)]	P39688 [19-29]	P39688 1xPhospho [S25(98.5)]	0	11	1567.71	0.73	1.15924	1.09763	1.36772	1.2082	0.747576	0.757095	0.740407	0.748359	1.61446	0.00493691
[R].TVSPPPGISR.[S]	2	Q80XI6	Mitogen-activated protein kinase kinase kinase 11	Map3k11	FUNCTION: Activates the JUN N-terminal pathway. Required for serum-stimulated cell proliferation and for mitogen and cytokine activation of MAPK14 (p38), MAPK3 (ERK) and MAPK8 (JNK1) through phosphorylation and activation of MAP2K4/MKK4 and MAP2K7/MKK7. Plays a role in mitogen-stimulated phosphorylation and activation of BRAF, but does not phosphorylate BRAF directly. Influences microtubule organ…	Mitogen-activated protein kinase kinase kinase 11 OS=Mus musculus OX=10090 GN=Map3k11 PE=1 SV=1	1xTMTpro [N-Term];1xPhospho [S3(100)]	Q80XI6 [741-750]	Q80XI6 1xPhospho [S743(100)]	0	14	1394.74	-0.02	1.14782	1.24047	1.29754	1.22861	0.823539	0.752047	0.712687	0.762758	1.61074	0.00101887
[R].SLEGGGCPVR.[A]	14	Q6P9Q4	FH1/FH2 domain-containing protein 1	Fhod1	FUNCTION: Required for the assembly of F-actin structures, such as stress fibers. Depends on the Rho-ROCK cascade for its activity. Contributes to the coordination of microtubules with actin fibers and plays a role in cell elongation. Acts synergistically with ROCK1 to promote SRC-dependent non-apoptotic plasma membrane blebbing (By similarity). {ECO:0000250}.	FH1/FH2 domain-containing protein 1 OS=Mus musculus OX=10090 GN=Fhod1 PE=1 SV=3	1xCarbamidomethyl [C7];1xTMTpro [N-Term];1xPhospho [S1(100)]	Q6P9Q4 [370-379]	Q6P9Q4 1xPhospho [S370(100)]	0	36	1415.67	1.57	1.274	1.27091	1.12176	1.22222	0.808819	0.681338	0.788991	0.759716	1.60879	0.0019418
[K].SPDSTLR.[S]	1	Q9D074	E3 ubiquitin-protein ligase MGRN1	Mgrn1	FUNCTION: E3 ubiquitin-protein ligase. Mediates TSG101 monoubiquitination at multiple sites. Plays a role in the regulation of endosome-to-lysosome trafficking. Impairs MC1R- and MC4R-signaling by competing with GNAS-binding to MCRs and inhibiting agonist-induced cAMP production. Does not inhibit ADRB2-signaling. Does not promote MC1R ubiquitination (By similarity). Acts also as a negative regula…	E3 ubiquitin-protein ligase MGRN1 OS=Mus musculus OX=10090 GN=Mgrn1 PE=1 SV=2	1xTMTpro [N-Term];1xPhospho [S1(100)]	Q9D074 [428-434]	Q9D074 1xPhospho [S428(100)]	0	2	1159.57	1.14	1.14294	1.27821	1.53305	1.31807	0.872523	0.847243	0.740176	0.81998	1.60744	0.0147968
[K].TASEPNLK.[VL]	3	Q9Z2V6	Histone deacetylase 5	Hdac5	FUNCTION: Responsible for the deacetylation of lysine residues on the N-terminal part of the core histones (H2A, H2B, H3 and H4). Histone deacetylation gives a tag for epigenetic repression and plays an important role in transcriptional regulation, cell cycle progression and developmental events. Histone deacetylases act via the formation of large multiprotein complexes. Involved in muscle matura…	Histone deacetylase 5 OS=Mus musculus OX=10090 GN=Hdac5 PE=1 SV=2	1xTMTpro [K8];1xTMTpro [N-Term];1xPhospho [S3(100)]	Q9Z2V6 [248-255]	Q9Z2V6 1xPhospho [S250(100)]	0	24	1547.83	0.06	1.08188	1.27437	1.33744	1.23123	0.711596	0.698524	0.887941	0.76602	1.60731	0.00904666
[K].SDAEEDGVTGSQDEEDSKPK.[A]	6	P35564	Calnexin	Canx	FUNCTION: Calcium-binding protein that interacts with newly synthesized glycoproteins in the endoplasmic reticulum. It may act in assisting protein assembly and/or in the retention within the ER of unassembled protein subunits. It seems to play a major role in the quality control apparatus of the ER by the retention of incorrectly folded proteins. Associated with partial T-cell antigen receptor c…	Calnexin OS=Mus musculus OX=10090 GN=Canx PE=1 SV=1	2xTMTpro [K18; K20];1xTMTpro [N-Term];1xPhospho [S11(98.4)]	P35564 [553-572]	P35564 1xPhospho [S563(100)]	0	47	3115.48	0.38	1.26732	1.05162	1.37576	1.23157	0.853893	0.746651	0.704226	0.768257	1.60307	0.0116389
[R].GSGPQPSPVSSQDSSPR.[V]	1	Q8BLR5	PH and SEC7 domain-containing protein 4	Psd4	FUNCTION: Guanine nucleotide exchange factor for ARF6 and ARL14/ARF7. Through ARL14 activation, controls the movement of MHC class II-containing vesicles along the actin cytoskeleton in dendritic cells. Involved in membrane recycling. Interacts with several phosphatidylinositol phosphate species, including phosphatidylinositol 3,4-bisphosphate, phosphatidylinositol 3,5-bisphosphate and phosphatid…	PH and SEC7 domain-containing protein 4 OS=Mus musculus OX=10090 GN=Psd4 PE=1 SV=1	1xTMTpro [N-Term];1xPhospho [S15(97.6)]	Q8BLR5 [421-437]	Q8BLR5 1xPhospho [S435(97.6)]	0	8	2053.95	-3.86	1.05401	1.51174	1.33452	1.30009	0.856185	0.740654	0.846418	0.814419	1.59634	0.0246277
[R].QDTSSQLSLR.[R]	21	Q3T9M1	Major facilitator superfamily domain-containing protein 2B	Mfsd2b	FUNCTION: Cation-dependent lipid transporter that specifically mediates export of sphingosine-1-phosphate in red blood cells and platelets (PubMed:29045386). Sphingosine-1-phosphate is a signaling sphingolipid and its export from red blood cells into in the plasma is required for red blood cell morphology (PubMed:29045386). Does not transport lysophosphatidylcholine (LPC) (PubMed:29045386). {ECO:…	Major facilitator superfamily domain-containing protein 2B OS=Mus musculus OX=10090 GN=Mfsd2b PE=2 SV=1	1xTMTpro [N-Term];1xPhospho [S8(100)]	Q3T9M1 [477-486]	Q3T9M1 1xPhospho [S484(100)]	0	46	1518.75	0.6	1.1028	1.11698	1.50881	1.24286	0.730135	0.733363	0.878931	0.78081	1.59176	0.031124
[K].YSPTSPTYSPTSPK.[YG]	1	P08775	DNA-directed RNA polymerase II subunit RPB1	Polr2a	FUNCTION: DNA-dependent RNA polymerase catalyzes the transcription of DNA into RNA using the four ribonucleoside triphosphates as substrates. Largest and catalytic component of RNA polymerase II which synthesizes mRNA precursors and many functional non-coding RNAs. Forms the polymerase active center together with the second largest subunit. Pol II is the central component of the basal RNA polymer…	DNA-directed RNA polymerase II subunit RPB1 OS=Mus musculus OX=10090 GN=Polr2a PE=1 SV=3	1xTMTpro [K14];1xTMTpro [N-Term];1xPhospho [S/T/Y]	P08775 [1909-1922]; [1923-1936]	P08775 1xPhospho [S/T/Y]; 1xPhospho [S/T/Y]	0	14	2201.1	0.46	0.979782	1.1691	1.18996	1.11295	0.742491	0.608412	0.748343	0.699748	1.5905	0.00697101
[K].CPSYPGSGDGEMGK.[L]	5	Q8K0C9	GDP-mannose 4,6 dehydratase	Gmds	FUNCTION: Catalyzes the conversion of GDP-D-mannose to GDP-4-dehydro-6-deoxy-D-mannose. {ECO:0000250}.	GDP-mannose 4,6 dehydratase OS=Mus musculus OX=10090 GN=Gmds PE=1 SV=1	1xCarbamidomethyl [C1];1xOxidation [M12];1xTMTpro [K14];1xTMTpro [N-Term];1xPhospho [S3(100)]	Q8K0C9 [8-21]	Q8K0C9 1xPhospho [S10(100)]	0	27	2145.95	0.32	1.30425	1.28259	0.977827	1.18822	0.748966	0.736886	0.762846	0.749566	1.58521	0.0142375
[R].TSPTVATQTGASVTSTR.[G]	2	Q3U3E2	Protein FAM117B	Fam117b		Protein FAM117B OS=Mus musculus OX=10090 GN=Fam117b PE=1 SV=1	1xTMTpro [N-Term];1xPhospho [T/S]	Q3U3E2 [101-117]	Q3U3E2 1xPhospho [T/S]	0	30	2049.02	-0.17	1.33549	0.91099	1.21999	1.15549	0.619203	0.750329	0.820117	0.729883	1.58312	0.0381822
[R].GTSDKSNQAPAPGAVPITPSTAR.[I]	1	Q91V24	ATP-binding cassette sub-family A member 7	Abca7	FUNCTION: Probable ATP-binding cassette (ABC) transporter that plays a role in lipid homeostasis and macrophage-mediated phagocytosis (PubMed:12917409, PubMed:15550377, PubMed:16908670, PubMed:27472885, PubMed:27030769, PubMed:20495215). Binds APOA1 and may function in apolipoprotein-mediated phospholipid efflux from cells (PubMed:12917409). May also mediate cholesterol efflux (By similarity). Ma…	ATP-binding cassette sub-family A member 7 OS=Mus musculus OX=10090 GN=Abca7 PE=1 SV=1	1xTMTpro [K5];1xTMTpro [N-Term];1xPhospho [T2(98.5)]	Q91V24 [1073-1095]	Q91V24 1xPhospho [T1074(98.5)]	1	26	2911.52	1.16	1.35987	1.12502	1.26808	1.25099	0.785097	0.970049	0.616645	0.790597	1.58233	0.0199724
[K].LSSLTAPVGEKSPDSTSPSYSTR.[M]	1	Q8K2L8	Trafficking protein particle complex subunit 12	Trappc12	FUNCTION: Component of the TRAPP complex, which is involved in endoplasmic reticulum to Golgi apparatus trafficking at a very early stage. Also plays a role in chromosome congression, kinetochore assembly and stability and controls the recruitment of CENPE to the kinetochores. {ECO:0000250|UniProtKB:Q8WVT3}.	Trafficking protein particle complex subunit 12 OS=Mus musculus OX=10090 GN=Trappc12 PE=1 SV=2	1xTMTpro [K11];1xTMTpro [N-Term];1xPhospho [S12(100)]	Q8K2L8 [298-320]	Q8K2L8 1xPhospho [S309(100)]	1	14	3055.55	5.54	1.47515	1.18959	1.09108	1.25194	0.884773	0.751151	0.74532	0.793748	1.57725	0.0208419
[K].HTGPNSPDTANDGFVR.[L]	17	P70333	Heterogeneous nuclear ribonucleoprotein H2	Hnrnph2	FUNCTION: This protein is a component of the heterogeneous nuclear ribonucleoprotein (hnRNP) complexes which provide the substrate for the processing events that pre-mRNAs undergo before becoming functional, translatable mRNAs in the cytoplasm. Binds poly(RG) (By similarity). {ECO:0000250}.	Heterogeneous nuclear ribonucleoprotein H2 OS=Mus musculus OX=10090 GN=Hnrnph2 PE=1 SV=1	1xTMTpro [N-Term];1xPhospho [S6(99.9)]	P70333 [99-114]	P70333 1xPhospho [S104(100)]	0	107	2068.94	0.9	1.24298	1.05143	1.15831	1.15091	0.738463	0.74827	0.71251	0.733081	1.56996	0.00177573
[K].SSAGSTGR.[I]	1	Q69ZR2	E3 ubiquitin-protein ligase HECTD1	Hectd1	FUNCTION: E3 ubiquitin-protein ligase which accepts ubiquitin from an E2 ubiquitin-conjugating enzyme in the form of a thioester and then directly transfers the ubiquitin to targeted substrates (PubMed:22431752). Mediates 'Lys-63'-linked polyubiquitination of HSP90AA1 which leads to its intracellular localization and reduced secretion (PubMed:22431752). Negatively regulating HSP90AA1 secretion in…	E3 ubiquitin-protein ligase HECTD1 OS=Mus musculus OX=10090 GN=Hectd1 PE=1 SV=2	1xTMTpro [N-Term];1xPhospho [S5(98)]	Q69ZR2 [341-348]	Q69ZR2 1xPhospho [S345(98)]	0	11	1106.52	0.04	1.02839	1.34233	1.2788	1.21651	0.756782	0.681661	0.886923	0.775122	1.56944	0.0174725
[R].VTSSVPLPSGGTSSPSR.[G]	2	Q8BVL3	Sorting nexin-17	Snx17	FUNCTION: Critical regulator of endosomal recycling of numerous surface proteins, including integrins, signaling receptor and channels (PubMed:12169628, PubMed:16052210). Binds to NPxY sequences in the cytoplasmic tails of target cargos (By similarity). Associates with retriever and CCC complexes to prevent lysosomal degradation and promote cell surface recycling of numerous cargos such as integr…	Sorting nexin-17 OS=Mus musculus OX=10090 GN=Snx17 PE=1 SV=2	1xTMTpro [N-Term];1xPhospho [S16(97.8)]	Q8BVL3 [323-339]	Q8BVL3 1xPhospho [S338(90.2)]	0	19	2000	-2.94	1.35092	1.24358	1.1093	1.2346	0.756112	0.836512	0.776973	0.789866	1.56305	0.0038457
[R].AECSQSPPLDPGTQVEK.[K]	1	A6X8Z5	Rho GTPase-activating protein 31	Arhgap31	FUNCTION: Functions as a GTPase-activating protein (GAP) for RAC1 and CDC42. Required for cell spreading, polarized lamellipodia formation and cell migration. {ECO:0000269|PubMed:16860736, ECO:0000269|PubMed:9786927}.	Rho GTPase-activating protein 31 OS=Mus musculus OX=10090 GN=Arhgap31 PE=1 SV=1	1xCarbamidomethyl [C3];1xTMTpro [K17];1xTMTpro [N-Term];1xPhospho [S6(96.5)]	A6X8Z5 [558-574]	A6X8Z5 1xPhospho [S563(96.5)]	0	35	2531.23	-0.88	0.9333	1.19154	1.23949	1.12145	0.724162	0.612528	0.820266	0.718985	1.55976	0.0231858
[R].TVSPPPGISR.[S]	1	Q80XI6	Mitogen-activated protein kinase kinase kinase 11	Map3k11	FUNCTION: Activates the JUN N-terminal pathway. Required for serum-stimulated cell proliferation and for mitogen and cytokine activation of MAPK14 (p38), MAPK3 (ERK) and MAPK8 (JNK1) through phosphorylation and activation of MAP2K4/MKK4 and MAP2K7/MKK7. Plays a role in mitogen-stimulated phosphorylation and activation of BRAF, but does not phosphorylate BRAF directly. Influences microtubule organ…	Mitogen-activated protein kinase kinase kinase 11 OS=Mus musculus OX=10090 GN=Map3k11 PE=1 SV=1	1xTMTpro [N-Term];1xPhospho [T1(97.5)]	Q80XI6 [741-750]	Q80XI6 1xPhospho [T741(97.5)]	0	2	1394.74	-0.45	1.25894	1.20915	1.41628	1.29479	0.761517	0.733884	1.0029	0.832768	1.5548	0.0120026
[R].GPVSGSPDSMNVSR.[L]	4	O88351	Inhibitor of nuclear factor kappa-B kinase subunit beta	Ikbkb	FUNCTION: Serine kinase that plays an essential role in the NF-kappa-B signaling pathway which is activated by multiple stimuli such as inflammatory cytokines, bacterial or viral products, DNA damages or other cellular stresses. Acts as part of the canonical IKK complex in the conventional pathway of NF-kappa-B activation and phosphorylates inhibitors of NF-kappa-B on 2 critical serine residues. …	Inhibitor of nuclear factor kappa-B kinase subunit beta OS=Mus musculus OX=10090 GN=Ikbkb PE=1 SV=1	1xOxidation [M10];1xTMTpro [N-Term];1xPhospho [S6(96.6)]	O88351 [667-680]	O88351 1xPhospho [S672(100)]	0	44	1789.81	-0.63	1.02302	1.23963	1.24983	1.17083	0.604837	0.737281	0.917377	0.753165	1.55454	0.023339
[R].SSEDYHLNSFSNPPR.[Q]	1	Q61143	Short transient receptor potential channel 6	Trpc6	FUNCTION: Thought to form a receptor-activated non-selective calcium permeant cation channel. Probably is operated by a phosphatidylinositol second messenger system activated by receptor tyrosine kinases or G-protein coupled receptors. Activated by diacylglycerol (DAG) in a membrane-delimited fashion, independently of protein kinase C. Seems not to be activated by intracellular calcium store depl…	Short transient receptor potential channel 6 OS=Mus musculus OX=10090 GN=Trpc6 PE=1 SV=3	1xTMTpro [N-Term];1xPhospho [S9(94.2)]	Q61143 [838-852]	Q61143 1xPhospho [S846(94.2)]	0	23	2133.96	-2.5	1.18362	1.19237	1.42091	1.26564	0.764517	0.884975	0.805294	0.818262	1.54674	0.00633405
[K].DYLMENEALPSP.[-]	4	Q8BGF8	Solute carrier family 35 member D3	Slc35d3	FUNCTION: May play a role in hemostasis as a regulator of the biosynthesis of platelet-dense granules. {ECO:0000269|PubMed:17062724}.	Solute carrier family 35 member D3 OS=Mus musculus OX=10090 GN=Slc35d3 PE=2 SV=1	1xOxidation [M4];1xTMTpro [N-Term];1xPhospho [S11(100)]	Q8BGF8 [411-422]	Q8BGF8 1xPhospho [S421(100)]	0	74	1778.79	1.57	1.18958	1.23309	1.33383	1.25217	0.760733	0.858784	0.81451	0.811342	1.54333	0.00100544
[R].ASDPQSPPQVSR.[H]	1	Q5F2E8	Serine/threonine-protein kinase TAO1	Taok1	FUNCTION: Serine/threonine-protein kinase involved in various processes such as p38/MAPK14 stress-activated MAPK cascade, DNA damage response and regulation of cytoskeleton stability. Phosphorylates MAP2K3, MAP2K6 and MARK2. Acts as an activator of the p38/MAPK14 stress-activated MAPK cascade by mediating phosphorylation and subsequent activation of the upstream MAP2K3 and MAP2K6 kinases. Involve…	Serine/threonine-protein kinase TAO1 OS=Mus musculus OX=10090 GN=Taok1 PE=1 SV=1	1xTMTpro [N-Term];1xPhospho [S]	Q5F2E8 [416-427]	Q5F2E8 1xPhospho [S]	0	2	1652.8	2	1.37484	1.17677	1.04732	1.19964	0.954493	0.658012	0.720398	0.777634	1.54268	0.0323885
[K].GPPSVSPPR.[Q]	7	Q8VIK5	Platelet endothelial aggregation receptor 1	Pear1	FUNCTION: When overexpressed, reduces the number of both early and late non-adherent myeloid progenitor cells. {ECO:0000269|PubMed:17226770}.	Platelet endothelial aggregation receptor 1 OS=Mus musculus OX=10090 GN=Pear1 PE=1 SV=1	1xTMTpro [N-Term];1xPhospho [S4(98.7)]	Q8VIK5 [946-954]	Q8VIK5 1xPhospho [S949(100)]	0	48	1277.66	-0.46	1.17373	1.06373	1.43705	1.22483	0.893882	0.789552	0.705187	0.796207	1.53834	0.0255509
[R].EEAIASPNEK.[Q]	2	A6X8Z5	Rho GTPase-activating protein 31	Arhgap31	FUNCTION: Functions as a GTPase-activating protein (GAP) for RAC1 and CDC42. Required for cell spreading, polarized lamellipodia formation and cell migration. {ECO:0000269|PubMed:16860736, ECO:0000269|PubMed:9786927}.	Rho GTPase-activating protein 31 OS=Mus musculus OX=10090 GN=Arhgap31 PE=1 SV=1	1xTMTpro [K10];1xTMTpro [N-Term];1xPhospho [S6(100)]	A6X8Z5 [824-833]	A6X8Z5 1xPhospho [S829(100)]	0	15	1775.91	1.09	1.02341	1.13514	1.34282	1.16712	0.783469	0.739001	0.75495	0.75914	1.53743	0.012466
[K].ASSGDISPYDNNSPVLSER.[S]	3	O54834	Rho GTPase-activating protein 6	Arhgap6	FUNCTION: GTPase activator for the Rho-type GTPases by converting them to an inactive GDP-bound state. Could regulate the interactions of signaling molecules with the actin cytoskeleton. Promotes continuous elongation of cytoplasmic processes during cell motility and simultaneous retraction of the cell body changing the cell morphology (By similarity). {ECO:0000250}.	Rho GTPase-activating protein 6 OS=Mus musculus OX=10090 GN=Arhgap6 PE=1 SV=3	1xTMTpro [N-Term];1xPhospho [S13(100)]	O54834 [663-681]	O54834 1xPhospho [S675(100)]	0	94	2392.1	0.96	1.17542	1.53207	1.09393	1.26714	0.837133	0.740119	0.8973	0.824851	1.5362	0.0357962
[K].ESTESSNTTIEDEDVK.[A]	1	Q6PHZ2	Calcium/calmodulin-dependent protein kinase type II subunit delta	Camk2d	FUNCTION: Calcium/calmodulin-dependent protein kinase involved in the regulation of Ca(2+) homeostatis and excitation-contraction coupling (ECC) in heart by targeting ion channels, transporters and accessory proteins involved in Ca(2+) influx into the myocyte, Ca(2+) release from the sarcoplasmic reticulum (SR), SR Ca(2+) uptake and Na(+) and K(+) channel transport. Targets also transcription fac…	Calcium/calmodulin-dependent protein kinase type II subunit delta OS=Mus musculus OX=10090 GN=Camk2d PE=1 SV=1	1xTMTpro [K16];1xTMTpro [N-Term];1xPhospho [T/S]	Q6PHZ2 [329-344]	Q6PHZ2 1xPhospho [T/S]	0	29	2472.15	2.12	1.03312	1.23235	1.56411	1.27653	0.839929	0.812067	0.846909	0.832969	1.5325	0.04605
[K].GSDYSWSYQTPPSSPSTTMSR.[K]	1	Q8R1S4	Protein MTSS 1	Mtss1	FUNCTION: Inhibits the nucleation of actin filaments in vitro. {ECO:0000269|PubMed:12482861}.	Protein MTSS 1 OS=Mus musculus OX=10090 GN=Mtss1 PE=1 SV=1	1xTMTpro [N-Term];1xPhospho [S14(93)]	Q8R1S4 [253-273]	Q8R1S4 1xPhospho [S266(93)]	0	29	2706.17	1.41	1.11498	1.15983	1.06647	1.11376	0.66951	0.679752	0.836734	0.728665	1.52849	0.00311531
[R].GYQALSDSSPGPR.[V]	2	Q62179	Semaphorin-4B	Sema4b	FUNCTION: Inhibits axonal extension by providing local signals to specify territories inaccessible for growing axons.	Semaphorin-4B OS=Mus musculus OX=10090 GN=Sema4b PE=1 SV=2	1xTMTpro [N-Term];1xPhospho [S/Y]	Q62179 [772-784]	Q62179 1xPhospho [S/Y]	0	22	1718.81	1.27	1.05766	1.27752	1.45789	1.26436	0.789046	0.905882	0.788293	0.82774	1.52748	0.0232774
[R].SSSSSSSGVGSPAVTPTEK.[M]	1	Q812A2	SLIT-ROBO Rho GTPase-activating protein 3	Srgap3	FUNCTION: GTPase-activating protein for RAC1 and perhaps CDC42, but not for RhoA small GTPase. May attenuate RAC1 signaling in neurons (By similarity). {ECO:0000250}.	SLIT-ROBO Rho GTPase-activating protein 3 OS=Mus musculus OX=10090 GN=Srgap3 PE=1 SV=1	1xTMTpro [K19];1xTMTpro [N-Term];1xPhospho [S11(100)]	Q812A2 [1068-1086]	Q812A2 1xPhospho [S1078(100)]	0	26	2440.21	1.77	1.21307	1.04561	1.30007	1.18625	0.741899	0.662411	0.933899	0.779403	1.522	0.0207762
[R].YLSPGESR.[K]	1	Q8K4L3	Supervillin	Svil	FUNCTION: [Isoform 1]: Forms a high-affinity link between the actin cytoskeleton and the membrane. Is among the first costameric proteins to assemble during myogenesis and it contributes to myogenic membrane structure and differentiation. Appears to be involved in myosin II assembly. May modulate myosin II regulation through MLCK during cell spreading, an initial step in cell migration. May play …	Supervillin OS=Mus musculus OX=10090 GN=Svil PE=1 SV=1	1xTMTpro [N-Term];1xPhospho [S3(100)]	Q8K4L3 [601-608]	Q8K4L3 1xPhospho [S603(100)]	0	5	1292.62	-0.41	1.22199	1.29281	1.42001	1.3116	0.908011	0.775239	0.911034	0.864761	1.51672	0.00364679
[K].QRSLEAAR.[L]	7	Q9Z0R4	Intersectin-1	Itsn1	FUNCTION: Adapter protein that provides a link between the endocytic membrane traffic and the actin assembly machinery (PubMed:10064583). Acts as guanine nucleotide exchange factor (GEF) for CDC42, and thereby stimulates actin nucleation mediated by WASL and the ARP2/3 complex (By similarity). Plays a role in the assembly and maturation of clathrin-coated vesicles (By similarity). Recruits FCHSD2…	Intersectin-1 OS=Mus musculus OX=10090 GN=Itsn1 PE=1 SV=2	1xTMTpro [N-Term];1xPhospho [S3(100)]	Q9Z0R4 [621-628]	Q9Z0R4 1xPhospho [S623(100)]	1	8	1314.69	0.3	1.5322	1.24923	1.13018	1.30387	0.805337	0.990114	0.784701	0.860051	1.51604	0.030938
[K].SVSESHTPCPSESTGDTVPLQR.[S]	1	Q8R5A6	TBC1 domain family member 22A	Tbc1d22a	FUNCTION: May act as a GTPase-activating protein for Rab family protein(s). {ECO:0000250}.	TBC1 domain family member 22A OS=Mus musculus OX=10090 GN=Tbc1d22a PE=1 SV=3	1xCarbamidomethyl [C9];1xTMTpro [N-Term];1xPhospho [S3(97.8)]	Q8R5A6 [142-163]	Q8R5A6 1xPhospho [S144(97.8)]	0	24	2755.26	-1.76	1.32664	1.13773	0.906621	1.12366	0.766288	0.768462	0.692772	0.742507	1.51334	0.037131
[K].TGMGSGSAGK.[E]	1	Q7TPS5	C2 domain-containing protein 5	C2cd5	FUNCTION: Required for insulin-stimulated glucose transport and glucose transporter SLC2A4/GLUT4 translocation from intracellular glucose storage vesicle (GSV) to the plasma membrane (PM) in adipocytes. Binds phospholipid membranes in a calcium-dependent manner and is necessary for the optimal membrane fusion between SLC2A4/GLUT4 GSV and the PM. {ECO:0000269|PubMed:21907143}.	C2 domain-containing protein 5 OS=Mus musculus OX=10090 GN=C2cd5 PE=1 SV=2	1xTMTpro [K10];1xTMTpro [N-Term];1xPhospho [S/T]	Q7TPS5 [317-326]	Q7TPS5 1xPhospho [S/T]	0	12	1540.77	3.67	1.13461	0.934814	1.13313	1.06752	0.682579	0.654825	0.779036	0.70548	1.51318	0.00899871
[R].VPSWEDNVVCSQPAR.[N]	5	Q3UKC1	Tax1-binding protein 1 homolog	Tax1bp1	FUNCTION: Inhibits TNF-induced apoptosis by mediating the TNFAIP3 anti-apoptotic activity. Degraded by caspase-3-like family proteins upon TNF-induced apoptosis. May also play a role in the pro-inflammatory cytokine IL-1 signaling cascade (By similarity). {ECO:0000250}.	Tax1-binding protein 1 homolog OS=Mus musculus OX=10090 GN=Tax1bp1 PE=1 SV=2	1xCarbamidomethyl [C10];1xTMTpro [N-Term];1xPhospho [S3(100)]	Q3UKC1 [691-705]	Q3UKC1 1xPhospho [S693(100)]	0	57	2127.99	-0.22	0.950534	1.40863	1.34852	1.23589	0.784798	0.7769	0.895935	0.819211	1.50864	0.0487784
[K].RGSDTDVR.[R]	1	P70336	Rho-associated protein kinase 2	Rock2	FUNCTION: Protein kinase which is a key regulator of actin cytoskeleton and cell polarity. Involved in regulation of smooth muscle contraction, actin cytoskeleton organization, stress fiber and focal adhesion formation, neurite retraction, cell adhesion and motility via phosphorylation of ADD1, BRCA2, CNN1, EZR, DPYSL2, EP300, MSN, MYL9/MLC2, NPM1, RDX, PPP1R12A and VIM. Phosphorylates SORL1 and …	Rho-associated protein kinase 2 OS=Mus musculus OX=10090 GN=Rock2 PE=1 SV=1	1xTMTpro [N-Term];1xPhospho [S3(100)]	P70336 [1050-1057]	P70336 1xPhospho [S1052(100)]	1	12	1289.62	0.74	0.913001	1.16682	1.22505	1.10162	0.72882	0.630003	0.834523	0.731116	1.50677	0.0301479
[R].LDQAHSVSQE.[-]	2	Q8R0T6	Adhesion G protein-coupled receptor G3	Adgrg3	FUNCTION: Orphan receptor that regulates migration of lymphatic endothelial cells via the small GTPases RhoA and CDC42 (By similarity). Regulates B-cell development (PubMed:24113187). Seems to signal through G-alpha(q)-proteins (By similarity). {ECO:0000250|UniProtKB:Q86Y34, ECO:0000269|PubMed:24113187}.	Adhesion G protein-coupled receptor G3 OS=Mus musculus OX=10090 GN=Adgrg3 PE=2 SV=3	1xTMTpro [N-Term];1xPhospho [S6(100)]	Q8R0T6 [533-542]	Q8R0T6 1xPhospho [S538(100)]	0	18	1497.69	2.95	1.2461	1.41286	1.44972	1.36956	0.788517	1.03168	0.907387	0.909195	1.50634	0.00808466
[K].KYDSDSDDD.[-]	1	Q9CQ79	Thioredoxin domain-containing protein 9	Txndc9	FUNCTION: Significantly diminishes the chaperonin TCP1 complex ATPase activity, thus negatively impacts protein folding, including that of actin or tubulin. {ECO:0000250|UniProtKB:O14530}.	Thioredoxin domain-containing protein 9 OS=Mus musculus OX=10090 GN=Txndc9 PE=1 SV=1	1xTMTpro [K1];1xTMTpro [N-Term];1xPhospho [S6(97.1)]	Q9CQ79 [218-226]	Q9CQ79 1xPhospho [S223(99.9)]	1	19	1747.76	4.54	1.25316	1.05705	1.11928	1.14316	0.713086	0.788679	0.775038	0.758934	1.50627	0.00352136
[K].TASEPNLK.[VL]	2	Q9Z2V6	Histone deacetylase 5	Hdac5	FUNCTION: Responsible for the deacetylation of lysine residues on the N-terminal part of the core histones (H2A, H2B, H3 and H4). Histone deacetylation gives a tag for epigenetic repression and plays an important role in transcriptional regulation, cell cycle progression and developmental events. Histone deacetylases act via the formation of large multiprotein complexes. Involved in muscle matura…	Histone deacetylase 5 OS=Mus musculus OX=10090 GN=Hdac5 PE=1 SV=2	1xTMTpro [K8];1xTMTpro [N-Term];1xPhospho [T/S]	Q9Z2V6 [248-255]	Q9Z2V6 1xPhospho [T/S]	0	20	1547.83	0.49	1.03345	1.15459	1.28353	1.15719	0.682221	0.707746	0.916385	0.768784	1.50522	0.0199071
[R].TSSASDQETQASK.[M]	2	Q7TT50	Serine/threonine-protein kinase MRCK beta	Cdc42bpb	FUNCTION: Serine/threonine-protein kinase which is an important downstream effector of CDC42 and plays a role in the regulation of cytoskeleton reorganization and cell migration. Regulates actin cytoskeletal reorganization via phosphorylation of PPP1R12C and MYL9/MLC2. In concert with MYO18A and LURAP1, is involved in modulating lamellar actomyosin retrograde flow that is crucial to cell protrusi…	Serine/threonine-protein kinase MRCK beta OS=Mus musculus OX=10090 GN=Cdc42bpb PE=1 SV=2	1xTMTpro [K13];1xTMTpro [N-Term];1xPhospho [S/T]	Q7TT50 [968-980]	Q7TT50 1xPhospho [S/T]	0	29	2027.98	1.9	0.960157	1.29248	0.997959	1.08353	0.740369	0.652977	0.770429	0.721258	1.50228	0.0307936
[K].DGASSSPAASEVPSR.[G]	1	Q6PDI6	Ubiquitin carboxyl-terminal hydrolase MINDY-2	Mindy2	FUNCTION: Hydrolase that can remove 'Lys-48'-linked conjugated ubiquitin from proteins. Can also bind to polyubiquitin chains of different linkage types, including 'Lys-6', 'Lys-11', 'Lys-29', 'Lys-33' and 'Lys-63'. May play a regulatory role at the level of protein turnover. {ECO:0000250|UniProtKB:Q8NBR6}.	Ubiquitin carboxyl-terminal hydrolase MINDY-2 OS=Mus musculus OX=10090 GN=Mindy2 PE=1 SV=1	1xTMTpro [N-Term];1xPhospho [S5(93.5)]	Q6PDI6 [77-91]	Q6PDI6 1xPhospho [S81(93.5)]	0	19	1801.83	1.11	1.5066	1.04238	1.32745	1.29215	0.939166	0.859162	0.786173	0.8615	1.49988	0.0388435
[R].QQSEISTHSI.[-]	11	Q60790	Ras GTPase-activating protein 3	Rasa3	FUNCTION: Inhibitory regulator of the Ras-cyclic AMP pathway. May bind inositol tetrakisphosphate (IP4).	Ras GTPase-activating protein 3 OS=Mus musculus OX=10090 GN=Rasa3 PE=1 SV=2	1xTMTpro [N-Term];1xPhospho [S/T]	Q60790 [825-834]	Q60790 1xPhospho [T/S]	0	40	1513.72	1.12	1.05804	1.16456	1.2004	1.141	0.744888	0.56641	0.974615	0.761971	1.49743	0.0392918
[R].RQASLSQSIR.[K]	1	Q80WQ6	Inactive rhomboid protein 2	Rhbdf2	FUNCTION: Regulates ADAM17 protease, a sheddase of the epidermal growth factor (EGF) receptor ligands and TNF, thereby plays a role in sleep, cell survival, proliferation, migration and inflammation. Does not exhibit any protease activity on its own. {ECO:0000269|PubMed:21439629}.	Inactive rhomboid protein 2 OS=Mus musculus OX=10090 GN=Rhbdf2 PE=1 SV=1	1xTMTpro [N-Term];1xPhospho [S4(99.9)]	Q80WQ6 [80-89]	Q80WQ6 1xPhospho [S83(99.9)]	1	12	1529.81	0.35	1.17443	1.29461	1.45502	1.30802	0.855746	0.873604	0.892974	0.874108	1.49641	0.00611722
[R].RASETER.[L]	4	Q99J21	Mucolipin-1	Mcoln1	FUNCTION: Nonselective cation channel probably playing a role in the regulation of membrane trafficking events and of metal homeostasis (PubMed:29019981). Proposed to play a major role in Ca(2+) release from late endosome and lysosome vesicles to the cytoplasm, which is important for many lysosome-dependent cellular events, including the fusion and trafficking of these organelles, exocytosis and …	Mucolipin-1 OS=Mus musculus OX=10090 GN=Mcoln1 PE=1 SV=1	1xTMTpro [N-Term];1xPhospho [S3(97.8)]	Q99J21 [8-14]	Q99J21 1xPhospho [S10(100)]	1	9	1232.6	-0.56	1.11939	1.31797	1.40738	1.28158	0.789362	0.966964	0.815487	0.857271	1.49495	0.0139253
[R].SGVAVPTSPK.[G]	2	Q61823	Programmed cell death protein 4	Pdcd4	FUNCTION: Inhibits translation initiation and cap-dependent translation. May excert its function by hindering the interaction between EIF4A1 and EIF4G. Inhibits the helicase activity of EIF4A. Modulates the activation of JUN kinase. Down-regulates the expression of MAP4K1, thus inhibiting events important in driving invasion, namely, MAPK85 activation and consequent JUN-dependent transcription. M…	Programmed cell death protein 4 OS=Mus musculus OX=10090 GN=Pdcd4 PE=1 SV=1	1xTMTpro [K10];1xTMTpro [N-Term];1xPhospho [S8(97.6)]	Q61823 [87-96]	Q61823 1xPhospho [S94(100)]	0	27	1630.91	0.12	1.38606	1.17102	0.97069	1.17592	0.707341	0.899419	0.75558	0.787447	1.49334	0.043288
[R].LRGSYTLR.[T]	1	O70469	Docking protein 2	Dok2	FUNCTION: DOK proteins are enzymatically inert adaptor or scaffolding proteins. They provide a docking platform for the assembly of multimolecular signaling complexes. DOK2 may modulate the cellular proliferation induced by IL-4, as well as IL-2 and IL-3. May be involved in modulating Bcr-Abl signaling. Attenuates EGF-stimulated MAP kinase activation.	Docking protein 2 OS=Mus musculus OX=10090 GN=Dok2 PE=1 SV=1	1xTMTpro [N-Term];1xPhospho [S4(100)]	O70469 [168-175]	O70469 1xPhospho [S171(100)]	1	18	1349.73	-0.22	1.41971	1.30543	1.14586	1.29033	0.86608	0.857245	0.869838	0.864388	1.49277	0.00585508
[K].VASSLTSK.[K]	1	O35601	FYN-binding protein 1	Fyb1	FUNCTION: Acts as an adapter protein of the FYN and LCP2 signaling cascades in T-cells (PubMed:9207119, PubMed:10497204). May play a role in linking T-cell signaling to remodeling of the actin cytoskeleton (By similarity). Modulates the expression of IL2 (PubMed:9207119, PubMed:10497204). Involved in platelet activation (PubMed:17003372). Prevents the degradation of SKAP1 and SKAP2 (By similarity…	FYN-binding protein 1 OS=Mus musculus OX=10090 GN=Fyb1 PE=1 SV=2	1xTMTpro [K8];1xTMTpro [N-Term];1xPhospho [S/T]	O35601 [749-756]	O35601 1xPhospho [S/T]	0	11	1480.83	-3.32	1.39776	1.15271	1.34267	1.29771	0.847654	0.86859	0.89198	0.869408	1.49264	0.00472237
[R].GVDLQESNPASR.[S]	10	P35278	Ras-related protein Rab-5C	Rab5c	FUNCTION: Protein transport. Probably involved in vesicular traffic (By similarity). {ECO:0000250}.	Ras-related protein Rab-5C OS=Mus musculus OX=10090 GN=Rab5c PE=1 SV=2	1xTMTpro [N-Term];1xPhospho [S7(100)]	P35278 [199-210]	P35278 1xPhospho [S205(100)]	0	47	1656.79	0.56	1.2091	1.16861	1.20957	1.19576	0.838085	0.768928	0.796463	0.801159	1.49254	8.35545e-05
[R].QQSEISTHSI.[-]	27	Q60790	Ras GTPase-activating protein 3	Rasa3	FUNCTION: Inhibitory regulator of the Ras-cyclic AMP pathway. May bind inositol tetrakisphosphate (IP4).	Ras GTPase-activating protein 3 OS=Mus musculus OX=10090 GN=Rasa3 PE=1 SV=2	1xTMTpro [N-Term];1xPhospho [S9(98.6)]	Q60790 [825-834]	Q60790 1xPhospho [S833(100)]	0	38	1513.72	0.55	1.05945	1.16524	1.28323	1.16931	0.801305	0.688517	0.861361	0.783728	1.49198	0.00934221
[K].DYLMENEALPSP.[-]	1	Q8BGF8	Solute carrier family 35 member D3	Slc35d3	FUNCTION: May play a role in hemostasis as a regulator of the biosynthesis of platelet-dense granules. {ECO:0000269|PubMed:17062724}.	Solute carrier family 35 member D3 OS=Mus musculus OX=10090 GN=Slc35d3 PE=2 SV=1	1xTMTpro [N-Term];1xPhospho [S11(100)]	Q8BGF8 [411-422]	Q8BGF8 1xPhospho [S421(100)]	0	64	1762.79	2.58	1.25647	1.45633	1.37039	1.36107	0.895442	1.00871	0.834722	0.912957	1.49083	0.00436882
[K].SSESTPLPLCPSQPQMDYR.[G]	1	Q08351	Thrombopoietin receptor	Mpl	FUNCTION: Receptor for thrombopoietin that acts as a primary regulator of megakaryopoiesis and platelet production. May represent a regulatory molecule specific for TPO-R-dependent immune responses. {ECO:0000269|PubMed:15210714}.; FUNCTION: [Isoform Mpl-tr]: Acts as an inhibitor of thrombopoietin signaling by promoting protein down-regulation of full-length isoform Mpl-fl. {ECO:0000269|PubMed:152…	Thrombopoietin receptor OS=Mus musculus OX=10090 GN=Mpl PE=2 SV=2	1xCarbamidomethyl [C10];1xOxidation [M16];1xTMTpro [N-Term];1xPhospho [S1(96.2)]	Q08351 [565-583]	Q08351 1xPhospho [S565(96.2)]	0	14	2593.16	0.05	1.13995	1.0475	1.29733	1.1616	0.746232	0.925269	0.666957	0.779486	1.49021	0.0224
[R].SSPSSPSPTLGR.[Q]	3	B1AZA5	Transmembrane protein 245	Tmem245		Transmembrane protein 245 OS=Mus musculus OX=10090 GN=Tmem245 PE=1 SV=1	1xTMTpro [N-Term];1xPhospho [S/T]	B1AZA5 [323-334]	B1AZA5 1xPhospho [S/T]	0	9	1556.76	0.63	1.05774	1.04509	1.33727	1.1467	0.77399	0.833104	0.703041	0.770045	1.48913	0.0213029
[R].SGSSSPDSEITELK.[F]	1	P70698	CTP synthase 1	Ctps1	FUNCTION: This enzyme is involved in the de novo synthesis of CTP, a precursor of DNA, RNA and phospholipids. Catalyzes the ATP-dependent amination of UTP to CTP with either L-glutamine or ammonia as a source of nitrogen. This enzyme and its product, CTP, play a crucial role in the proliferation of activated lymphocytes and therefore in immunity. {ECO:0000250|UniProtKB:P17812}.	CTP synthase 1 OS=Mus musculus OX=10090 GN=Ctps1 PE=1 SV=2	1xTMTpro [K14];1xTMTpro [N-Term];1xPhospho [S/T]	P70698 [571-584]	P70698 1xPhospho [S/T]	0	12	2125.06	-1.71	1.29772	1.21784	1.37448	1.29668	0.82164	0.880656	0.912769	0.871688	1.48755	0.00126643
[R].TALSPQQQQTYGAIR.[N]	2	Q91YT8	CSC1-like protein 1	Tmem63a	FUNCTION: Acts as an osmosensitive calcium-permeable cation channel (PubMed:27045885). Mechanosensitive ion channel that converts mechanical stimuli into a flow of ion (PubMed:30382938). {ECO:0000269|PubMed:27045885, ECO:0000269|PubMed:30382938}.	CSC1-like protein 1 OS=Mus musculus OX=10090 GN=Tmem63a PE=1 SV=1	1xTMTpro [N-Term];1xPhospho [S4(100)]	Q91YT8 [764-778]	Q91YT8 1xPhospho [S767(100)]	0	18	2046.03	0.45	1.13313	1.10704	1.38488	1.20835	0.895719	0.764397	0.78303	0.814382	1.48376	0.0156612
[K].CHSSAQTQDPPSEPPTK.[L]	1	Q3U7U4	Transmembrane protein C1orf162 homolog			Transmembrane protein C1orf162 homolog OS=Mus musculus OX=10090 PE=1 SV=1	1xCarbamidomethyl [C1];1xTMTpro [K17];1xTMTpro [N-Term];1xPhospho [S12(100)]	Q3U7U4 [64-80]	Q3U7U4 1xPhospho [S75(100)]	0	15	2555.21	-0.85	1.10527	1.08566	1.33188	1.17427	0.783238	0.84295	0.748636	0.791608	1.4834	0.0102351
[R].ETSMVHELNR.[Y]	8	P61620	Protein transport protein Sec61 subunit alpha isoform 1	Sec61a1	FUNCTION: Component of SEC61 channel-forming translocon complex that mediates transport of signal peptide-containing precursor polypeptides across endoplasmic reticulum (ER). Forms a ribosome receptor and a gated pore in the ER membrane, both functions required for cotranslational translocation of nascent polypeptides. May cooperate with auxiliary protein SEC62, SEC63 and HSPA5/BiP to enable post…	Protein transport protein Sec61 subunit alpha isoform 1 OS=Mus musculus OX=10090 GN=Sec61a1 PE=1 SV=2	1xOxidation [M4];1xTMTpro [N-Term];1xPhospho [T/S]	P61620 [406-415]	P61620 1xPhospho [T/S]	0	36	1615.75	-1.28	1.03658	1.2597	1.46152	1.2526	0.76004	0.916655	0.8581	0.844932	1.48248	0.0357638
[R].HSSTDSNK.[A]	1	O54834	Rho GTPase-activating protein 6	Arhgap6	FUNCTION: GTPase activator for the Rho-type GTPases by converting them to an inactive GDP-bound state. Could regulate the interactions of signaling molecules with the actin cytoskeleton. Promotes continuous elongation of cytoplasmic processes during cell motility and simultaneous retraction of the cell body changing the cell morphology (By similarity). {ECO:0000250}.	Rho GTPase-activating protein 6 OS=Mus musculus OX=10090 GN=Arhgap6 PE=1 SV=3	1xTMTpro [K8];1xTMTpro [N-Term];1xPhospho [S3(98.6)]	O54834 [655-662]	O54834 1xPhospho [S657(98.6)]	0	12	1563.77	-0.35	1.03462	1.26313	1.09884	1.1322	0.891768	0.719604	0.681305	0.764225	1.4815	0.01727
[K].SSDTPSSSSPLNLPEAGSDMEEK.[V]	2	Q5PR69	Capping protein inhibiting regulator of actin dynamics	Crad	FUNCTION: Involved in epithelial cell integrity by acting on the dynamics of the actin cytoskeleton (PubMed:30361697). Positively regulates the actin polymerization, by inhibiting the interaction of actin-capping proteins with actin (By similarity). {ECO:0000250|UniProtKB:Q6ZU35, ECO:0000269|PubMed:30361697}.	Capping protein inhibiting regulator of actin dynamics OS=Mus musculus OX=10090 GN=Crad PE=1 SV=3	1xOxidation [M20];1xTMTpro [K23];1xTMTpro [N-Term];1xPhospho [S/T]	Q5PR69 [96-118]	Q5PR69 1xPhospho [S/T]	0	49	3069.41	0.9	1.2569	1.01648	1.05693	1.1101	0.895468	0.585162	0.788838	0.756489	1.46744	0.0395845
[K].IASCEPVQDPPNSQTPPSK.[-]	1	Q8K558	Trem-like transcript 1 protein	Treml1	FUNCTION: Cell surface receptor that may play a role in the innate and adaptive immune response. {ECO:0000269|PubMed:12393607}.	Trem-like transcript 1 protein OS=Mus musculus OX=10090 GN=Treml1 PE=1 SV=2	1xCarbamidomethyl [C4];1xTMTpro [K19];1xTMTpro [N-Term];1xPhospho [T/S]	Q8K558 [299-317]	Q8K558 1xPhospho [T/S]	0	38	2740.35	-1.05	1.15116	1.19547	1.52384	1.29016	0.97998	0.908801	0.750913	0.879898	1.46626	0.0389828
[R].NMDQGGGGSPR.[K]	3	B1AY13	Ubiquitin carboxyl-terminal hydrolase 24	Usp24	FUNCTION: Protease that can remove conjugated ubiquitin from target proteins and polyubiquitin chains. Deubiquitinates DDB2, preventing its proteasomal degradation (By similarity). {ECO:0000250}.	Ubiquitin carboxyl-terminal hydrolase 24 OS=Mus musculus OX=10090 GN=Usp24 PE=1 SV=1	1xOxidation [M2];1xTMTpro [N-Term];1xPhospho [S9(100)]	B1AY13 [1932-1942]	B1AY13 1xPhospho [S1940(100)]	0	30	1475.63	-1.76	1.18633	1.42998	1.19024	1.26885	0.92602	0.830359	0.8571	0.87116	1.45651	0.0096371
[R].RVQSPSSK.[S]	1	Q8BK03	Mitoguardin 2	Miga2	FUNCTION: Regulator of mitochondrial fusion (PubMed:26711011). Acts by forming homo- and heterodimers at the mitochondrial outer membrane and facilitating the formation of PLD6/MitoPLD dimers. May act by regulating phospholipid metabolism via PLD6/MitoPLD (By similarity). {ECO:0000250|UniProtKB:Q7L4E1, ECO:0000269|PubMed:26711011}.	Mitoguardin 2 OS=Mus musculus OX=10090 GN=Miga2 PE=1 SV=1	1xTMTpro [K8];1xTMTpro [N-Term];1xPhospho [S4(100)]	Q8BK03 [108-115]	Q8BK03 1xPhospho [S111(100)]	1	4	1576.87	1.4	0.992677	1.38538	1.35519	1.24441	0.822361	0.874662	0.866502	0.854509	1.45629	0.0374746
[R].AEPLASPR.[A]	3	D3YZV8	Coiled-coil domain-containing protein 8 homolog	Ccdc8	FUNCTION: Core component of the 3M complex, a complex required to regulate microtubule dynamics and genome integrity. It is unclear how the 3M complex regulates microtubules, it could act by controlling the level of a microtubule stabilizer. Required for localization of CUL7 to the centrosome. {ECO:0000250|UniProtKB:Q9H0W5}.	Coiled-coil domain-containing protein 8 homolog OS=Mus musculus OX=10090 GN=Ccdc8 PE=1 SV=2	1xTMTpro [N-Term];1xPhospho [S6(100)]	D3YZV8 [312-319]	D3YZV8 1xPhospho [S317(100)]	0	7	1224.63	-0.67	1.13514	1.06533	1.17754	1.126	0.786116	0.653447	0.881996	0.773853	1.45506	0.00886968
[K].SQGSGLSSGGAGEGQGPK.[K]	2	Q8CGC7	Bifunctional glutamate/proline--tRNA ligase	Eprs1	FUNCTION: Multifunctional protein which is primarily part of the aminoacyl-tRNA synthetase multienzyme complex, also know as multisynthetase complex, that catalyzes the attachment of the cognate amino acid to the corresponding tRNA in a two-step reaction: the amino acid is first activated by ATP to form a covalent intermediate with AMP and is then transferred to the acceptor end of the cognate tR…	Bifunctional glutamate/proline--tRNA ligase OS=Mus musculus OX=10090 GN=Eprs1 PE=1 SV=4	1xTMTpro [K18];1xTMTpro [N-Term];1xPhospho [S]	Q8CGC7 [992-1009]	Q8CGC7 1xPhospho [S]	0	34	2249.11	0.26	1.09514	1.27209	1.02698	1.1314	0.80058	0.76331	0.770629	0.778173	1.45392	0.008789
[K].QATGASWEGLSPVR.[Q]	2	P59729	Ras and Rab interactor 3	Rin3	FUNCTION: Ras effector protein that functions as a guanine nucleotide exchange (GEF) for RAB5B and RAB31, by exchanging bound GDP for free GTP. Required for normal RAB31 function (By similarity). {ECO:0000250}.	Ras and Rab interactor 3 OS=Mus musculus OX=10090 GN=Rin3 PE=1 SV=2	1xTMTpro [N-Term];1xPhospho [S11(99.7)]	P59729 [491-504]	P59729 1xPhospho [S501(100)]	0	51	1842.91	-0.88	1.19266	1.11036	1.03656	1.11319	0.719617	0.843311	0.736908	0.766612	1.45209	0.00429971
[R].QISEDVDGPDNR.[E]	3	P46935	E3 ubiquitin-protein ligase NEDD4	Nedd4	FUNCTION: E3 ubiquitin-protein ligase which accepts ubiquitin from an E2 ubiquitin-conjugating enzyme in the form of a thioester and then directly transfers the ubiquitin to targeted substrates. Specifically ubiquitinates 'Lys-63' in target proteins (By similarity). Monoubiquitinates IGF1R at multiple sites, thus leading to receptor internalization and degradation in lysosomes. Ubiquitinates FGFR…	E3 ubiquitin-protein ligase NEDD4 OS=Mus musculus OX=10090 GN=Nedd4 PE=1 SV=3	1xTMTpro [N-Term];1xPhospho [S3(100)]	P46935 [307-318]	P46935 1xPhospho [S309(100)]	0	17	1728.78	0.36	1.18726	1.44979	1.04575	1.2276	0.885747	0.787783	0.868475	0.847335	1.44878	0.0357693
[R].TPVDDWTPPAR.[F]	2	Q61510	E3 ubiquitin/ISG15 ligase TRIM25	Trim25	FUNCTION: Functions as a ubiquitin E3 ligase and as an ISG15 E3 ligase. Involved in innate immune defense against viruses by mediating ubiquitination of DDX58 and IFIH1. Mediates 'Lys-63'-linked polyubiquitination of the DDX58 N-terminal CARD-like region and may play a role in signal transduction that leads to the production of interferons in response to viral infection. Mediates 'Lys-63'-linked …	E3 ubiquitin/ISG15 ligase TRIM25 OS=Mus musculus OX=10090 GN=Trim25 PE=1 SV=2	1xTMTpro [N-Term];1xPhospho [T1(100)]	Q61510 [84-94]	Q61510 1xPhospho [T84(100)]	0	22	1638.78	-0.05	1.16758	1.13099	1.28564	1.19474	0.744577	0.70022	1.0351	0.826634	1.44531	0.0328012
[R].TISSPTSCEHR.[K]	1	Q924S7	Sprouty-related, EVH1 domain-containing protein 2	Spred2	FUNCTION: Negatively regulates Ras signaling pathways and downstream activation of MAP kinases (PubMed:11493923). Inhibits fibroblast growth factor (FGF)-induced retinal lens fiber differentiation, probably by inhibiting FGF-mediated phosphorylation of ERK1/2 (PubMed:29501879). Inhibits TGFB-induced epithelial-to-mesenchymal transition in lens epithelial cells (PubMed:25576668). {ECO:0000269|PubM…	Sprouty-related, EVH1 domain-containing protein 2 OS=Mus musculus OX=10090 GN=Spred2 PE=1 SV=1	1xCarbamidomethyl [C8];1xTMTpro [N-Term];1xPhospho [S/T]	Q924S7 [165-175]	Q924S7 1xPhospho [S/T]	0	26	1658.75	5.03	1.08093	1.05775	1.19479	1.11116	0.721112	0.898627	0.692919	0.770886	1.4414	0.0115523
[R].STPSHGSVSSLNSTGSLSPK.[H]	1	Q60902	Epidermal growth factor receptor substrate 15-like 1	Eps15l1	FUNCTION: Seems to be a constitutive component of clathrin-coated pits that is required for receptor-mediated endocytosis. Involved in endocytosis of integrin beta-1 (ITGB1) and transferrin receptor (TFR); internalization of ITGB1 as DAB2-dependent cargo but not TFR seems to require association with DAB2 (By similarity). {ECO:0000250}.	Epidermal growth factor receptor substrate 15-like 1 OS=Mus musculus OX=10090 GN=Eps15l1 PE=1 SV=3	1xTMTpro [K20];1xTMTpro [N-Term];1xPhospho [S18(99.9)]	Q60902 [238-257]	Q60902 1xPhospho [S255(99.9)]	0	33	2618.33	-0.78	1.5449	1.09972	1.2214	1.28867	0.968805	0.830379	0.89747	0.898885	1.43364	0.0483243
[R].TSVSSPEQPQPYR.[T]	1	Q8K382	DENN domain-containing protein 1A	Dennd1a	FUNCTION: Guanine nucleotide exchange factor (GEF) regulating clathrin-mediated endocytosis through RAB35 activation. Promotes the exchange of GDP to GTP, converting inactive GDP-bound RAB35 into its active GTP-bound form. Regulates clathrin-mediated endocytosis of synaptic vesicles and mediates exit from early endosomes (PubMed:17182770, PubMed:20159556). Binds phosphatidylinositol-phosphates (P…	DENN domain-containing protein 1A OS=Mus musculus OX=10090 GN=Dennd1a PE=1 SV=2	1xTMTpro [N-Term];1xPhospho [S4(99.9)]	Q8K382 [519-531]	Q8K382 1xPhospho [S522(99.9)]	0	25	1859.89	1.44	1.2281	1.10483	1.36009	1.23101	0.87311	0.943684	0.763284	0.860026	1.43136	0.0148514
[R].ELPVSYDSTSTESLYPR.[S]	5	O54957	Linker for activation of T-cells family member 1	Lat	FUNCTION: Required for TCR (T-cell antigen receptor)- and pre-TCR-mediated signaling, both in mature T-cells and during their development. Involved in FCGR3 (low affinity immunoglobulin gamma Fc region receptor III)-mediated signaling in natural killer cells and FCER1 (high affinity immunoglobulin epsilon receptor)-mediated signaling in mast cells. Couples activation of these receptors and their …	Linker for activation of T-cells family member 1 OS=Mus musculus OX=10090 GN=Lat PE=1 SV=1	1xTMTpro [N-Term];1xPhospho [S10(96.5)]	O54957 [32-48]	O54957 1xPhospho [S41(96.5)]	0	52	2328.1	0.51	0.984717	1.26223	1.30023	1.18239	0.882967	0.919509	0.678537	0.827004	1.42973	0.046231
[K].ASSGDISPYDNNSPVLSER.[S]	2	O54834	Rho GTPase-activating protein 6	Arhgap6	FUNCTION: GTPase activator for the Rho-type GTPases by converting them to an inactive GDP-bound state. Could regulate the interactions of signaling molecules with the actin cytoskeleton. Promotes continuous elongation of cytoplasmic processes during cell motility and simultaneous retraction of the cell body changing the cell morphology (By similarity). {ECO:0000250}.	Rho GTPase-activating protein 6 OS=Mus musculus OX=10090 GN=Arhgap6 PE=1 SV=3	1xTMTpro [N-Term];1xPhospho [S3(97.9)]	O54834 [663-681]	O54834 1xPhospho [S665(97.9)]	0	76	2392.1	1.34	1.1044	1.29282	1.23572	1.21098	0.883993	0.768837	0.890091	0.84764	1.42865	0.00601108
[K].EEGPRSSVTETEADVK.[T]	2	P47936	Cannabinoid receptor 2	Cnr2	FUNCTION: Heterotrimeric G protein-coupled receptor for endocannabinoid 2-arachidonoylglycerol mediating inhibition of adenylate cyclase. May function in inflammatory response, nociceptive transmission and bone homeostasis. {ECO:0000269|PubMed:10822068, ECO:0000269|PubMed:11929767, ECO:0000269|PubMed:16407142, ECO:0000269|PubMed:16563625, ECO:0000269|PubMed:16924491, ECO:0000269|PubMed:17401376, …	Cannabinoid receptor 2 OS=Mus musculus OX=10090 GN=Cnr2 PE=1 SV=1	1xTMTpro [K16];1xTMTpro [N-Term];1xPhospho [S7(98.9)]	P47936 [330-345]	P47936 1xPhospho [S336(98.9)]	1	19	2422.2	3.05	1.05438	1.38613	1.1567	1.19907	0.957734	0.704255	0.860049	0.840679	1.42631	0.0432606
[R].MGLSTPPPPAYESIIK.[A]	2	Q8R411	Myc target protein 1	Myct1	FUNCTION: May regulate certain MYC target genes, MYC seems to be a direct upstream transcriptional activator. Does not seem to significantly affect growth cell capacity. Overexpression seems to mediate many of the known phenotypic features associated with MYC, including promotion of apoptosis, alteration of morphology, enhancement of anchorage-independent growth, tumorigenic conversion, promotion…	Myc target protein 1 OS=Mus musculus OX=10090 GN=Myct1 PE=1 SV=1	1xOxidation [M1];1xTMTpro [K16];1xTMTpro [N-Term];1xPhospho [T5(98.2)]	Q8R411 [168-183]	Q8R411 1xPhospho [T172(98.2)]	0	15	2405.27	1.59	1.63714	1.15695	1.50405	1.43271	1.00382	0.994528	1.01823	1.00553	1.42484	0.0406973
[K].AHQSPQTMEGK.[R]	2	Q7TSI3	Serine/threonine-protein phosphatase 6 regulatory subunit 1	Ppp6r1	FUNCTION: Regulatory subunit of protein phosphatase 6 (PP6). May function as a scaffolding PP6 subunit. Involved in the PP6-mediated dephosphorylation of NFKBIE opposing its degradation in response to TNF-alpha (By similarity). {ECO:0000250}.	Serine/threonine-protein phosphatase 6 regulatory subunit 1 OS=Mus musculus OX=10090 GN=Ppp6r1 PE=1 SV=1	1xTMTpro [K11];1xTMTpro [N-Term];1xPhospho [S4(100)]	Q7TSI3 [814-824]	Q7TSI3 1xPhospho [S817(100)]	0	22	1901.94	1.13	1.41867	1.20023	1.00033	1.20641	0.845225	0.821026	0.8772	0.847817	1.42296	0.0423128
[R].HSSPHQSEDEEEPR.[D]	2	Q9Z1E4	Glycogen [starch] synthase, muscle	Gys1	FUNCTION: Transfers the glycosyl residue from UDP-Glc to the non-reducing end of alpha-1,4-glucan. {ECO:0000250}.	Glycogen [starch] synthase, muscle OS=Mus musculus OX=10090 GN=Gys1 PE=1 SV=2	1xTMTpro [N-Term];1xPhospho [S]	Q9Z1E4 [651-664]	Q9Z1E4 1xPhospho [S]	0	32	2047.87	0.39	1.21708	1.32863	1.01274	1.18615	0.822641	0.925542	0.755951	0.834712	1.42103	0.0284987
[K].GSDYSWSYQTPPSSPSSSNSR.[K]	2	Q6P9S0	Protein MTSS 2	Mtss2	FUNCTION: Involved in plasma membrane dynamics. Potentiated PDGF-mediated formation of membrane ruffles and lamellipodia in fibroblasts, acting via RAC1 activation. May function in actin bundling. {ECO:0000250|UniProtKB:Q765P7}.	Protein MTSS 2 OS=Mus musculus OX=10090 GN=Mtss2 PE=1 SV=1	1xTMTpro [N-Term];1xPhospho [S/Y/T]	Q6P9S0 [248-268]	Q6P9S0 1xPhospho [S/Y/T]	0	19	2661.14	1.13	1.18189	0.987963	1.3083	1.15938	0.725092	0.799715	0.922877	0.815895	1.421	0.035009
[R].HSSTDSNK.[A]	4	O54834	Rho GTPase-activating protein 6	Arhgap6	FUNCTION: GTPase activator for the Rho-type GTPases by converting them to an inactive GDP-bound state. Could regulate the interactions of signaling molecules with the actin cytoskeleton. Promotes continuous elongation of cytoplasmic processes during cell motility and simultaneous retraction of the cell body changing the cell morphology (By similarity). {ECO:0000250}.	Rho GTPase-activating protein 6 OS=Mus musculus OX=10090 GN=Arhgap6 PE=1 SV=3	1xTMTpro [K8];1xTMTpro [N-Term];1xPhospho [S/T]	O54834 [655-662]	O54834 1xPhospho [S/T]	0	17	1563.77	1.01	1.14269	1.20899	1.09455	1.14874	0.806762	0.76869	0.850193	0.808548	1.42074	0.00111821
[R].SLPTTVPESPNYR.[N]	2	Q6ZQ58	La-related protein 1	Larp1	FUNCTION: RNA-binding protein that regulates the translation of specific target mRNA species downstream of the mTORC1 complex, in function of growth signals and nutrient availability. Interacts on the one hand with the 3' poly-A tails that are present in all mRNA molecules, and on the other hand with the 7-methylguanosine cap structure of mRNAs containing a 5' terminal oligopyrimidine (5'TOP) mot…	La-related protein 1 OS=Mus musculus OX=10090 GN=Larp1 PE=1 SV=3	1xTMTpro [N-Term];1xPhospho [S9(100)]	Q6ZQ58 [743-755]	Q6ZQ58 1xPhospho [S751(100)]	0	14	1844.91	-0.15	1.22102	1.19685	1.224	1.21396	0.823084	0.905106	0.844151	0.857447	1.41578	0.000165179
[K].ASTSTEAPQPQR.[H]	1	Q9ESE1	Lipopolysaccharide-responsive and beige-like anchor protein	Lrba	FUNCTION: May be involved in coupling signal transduction and vesicle trafficking to enable polarized secretion and/or membrane deposition of immune effector molecules. {ECO:0000269|PubMed:11254716}.	Lipopolysaccharide-responsive and beige-like anchor protein OS=Mus musculus OX=10090 GN=Lrba PE=1 SV=1	1xTMTpro [N-Term];1xPhospho [T3(96.7)]	Q9ESE1 [1257-1268]	Q9ESE1 1xPhospho [T1259(96.7)]	0	29	1656.79	0.01	1.22277	1.02213	1.18789	1.14426	0.671186	0.856124	0.897373	0.808227	1.41577	0.0225678
[R].QDTSSQLSLRR.[R]	3	Q3T9M1	Major facilitator superfamily domain-containing protein 2B	Mfsd2b	FUNCTION: Cation-dependent lipid transporter that specifically mediates export of sphingosine-1-phosphate in red blood cells and platelets (PubMed:29045386). Sphingosine-1-phosphate is a signaling sphingolipid and its export from red blood cells into in the plasma is required for red blood cell morphology (PubMed:29045386). Does not transport lysophosphatidylcholine (LPC) (PubMed:29045386). {ECO:…	Major facilitator superfamily domain-containing protein 2B OS=Mus musculus OX=10090 GN=Mfsd2b PE=2 SV=1	1xTMTpro [N-Term];1xPhospho [S8(100)]	Q3T9M1 [477-487]	Q3T9M1 1xPhospho [S484(100)]	1	13	1674.85	-0.3	1.11954	1.24048	1.15232	1.17078	0.68868	0.877422	0.915934	0.827345	1.4151	0.0121624
[K].IASCEPVQDPPNSQTPPSK.[-]	7	Q8K558	Trem-like transcript 1 protein	Treml1	FUNCTION: Cell surface receptor that may play a role in the innate and adaptive immune response. {ECO:0000269|PubMed:12393607}.	Trem-like transcript 1 protein OS=Mus musculus OX=10090 GN=Treml1 PE=1 SV=2	1xCarbamidomethyl [C4];1xTMTpro [K19];1xTMTpro [N-Term];1xPhospho [S18(100)]	Q8K558 [299-317]	Q8K558 1xPhospho [S316(100)]	0	45	2740.35	0.82	1.13948	1.30591	1.16211	1.2025	0.897291	0.851872	0.808372	0.852512	1.41054	0.0038251
[R].CQGSPTGLDSGTQVIR.[R]	4	O54834	Rho GTPase-activating protein 6	Arhgap6	FUNCTION: GTPase activator for the Rho-type GTPases by converting them to an inactive GDP-bound state. Could regulate the interactions of signaling molecules with the actin cytoskeleton. Promotes continuous elongation of cytoplasmic processes during cell motility and simultaneous retraction of the cell body changing the cell morphology (By similarity). {ECO:0000250}.	Rho GTPase-activating protein 6 OS=Mus musculus OX=10090 GN=Arhgap6 PE=1 SV=3	1xCarbamidomethyl [C1];1xTMTpro [N-Term];1xPhospho [S4(99.9)]	O54834 [787-802]	O54834 1xPhospho [S790(100)]	0	82	2059.98	3.1	1.21418	1.35494	1.09806	1.22239	0.789934	0.905494	0.914443	0.869957	1.40512	0.0139659
[R].RQISEDVDGPDNR.[E]	6	P46935	E3 ubiquitin-protein ligase NEDD4	Nedd4	FUNCTION: E3 ubiquitin-protein ligase which accepts ubiquitin from an E2 ubiquitin-conjugating enzyme in the form of a thioester and then directly transfers the ubiquitin to targeted substrates. Specifically ubiquitinates 'Lys-63' in target proteins (By similarity). Monoubiquitinates IGF1R at multiple sites, thus leading to receptor internalization and degradation in lysosomes. Ubiquitinates FGFR…	E3 ubiquitin-protein ligase NEDD4 OS=Mus musculus OX=10090 GN=Nedd4 PE=1 SV=3	1xTMTpro [N-Term];1xPhospho [S4(100)]	P46935 [306-318]	P46935 1xPhospho [S309(100)]	1	37	1884.88	-1.01	1.05076	1.2559	1.18153	1.16273	0.774125	0.860761	0.850829	0.828572	1.4033	0.00713146
[R].APVSPSSPSGVSSVNTSVTTTK.[A]	1	Q9QYE6	Golgin subfamily A member 5	Golga5	FUNCTION: Involved in maintaining Golgi structure. Stimulates the formation of Golgi stacks and ribbons. Involved in intra-Golgi retrograde transport (By similarity). {ECO:0000250}.	Golgin subfamily A member 5 OS=Mus musculus OX=10090 GN=Golga5 PE=1 SV=2	1xTMTpro [K22];1xTMTpro [N-Term];1xPhospho [S4(100)]	Q9QYE6 [147-168]	Q9QYE6 1xPhospho [S150(100)]	0	5	2778.44	1.92	1.2506	1.05947	1.30335	1.20447	0.858245	0.899107	0.822893	0.860082	1.40042	0.0111938
[R].VGLSPDSPAGDR.[N]	1	Q8VHK1	Caskin-2	Caskin2		Caskin-2 OS=Mus musculus OX=10090 GN=Caskin2 PE=1 SV=3	1xTMTpro [N-Term];1xPhospho [S4(100)]	Q8VHK1 [390-401]	Q8VHK1 1xPhospho [S393(100)]	0	9	1554.75	2.15	0.91157	1.08909	1.14533	1.04866	0.720265	0.706273	0.82654	0.751026	1.39631	0.0204879
[R].RSLEGGGCPVR.[A]	4	Q6P9Q4	FH1/FH2 domain-containing protein 1	Fhod1	FUNCTION: Required for the assembly of F-actin structures, such as stress fibers. Depends on the Rho-ROCK cascade for its activity. Contributes to the coordination of microtubules with actin fibers and plays a role in cell elongation. Acts synergistically with ROCK1 to promote SRC-dependent non-apoptotic plasma membrane blebbing (By similarity). {ECO:0000250}.	FH1/FH2 domain-containing protein 1 OS=Mus musculus OX=10090 GN=Fhod1 PE=1 SV=3	1xCarbamidomethyl [C8];1xTMTpro [N-Term];1xPhospho [S2(100)]	Q6P9Q4 [369-379]	Q6P9Q4 1xPhospho [S370(100)]	1	16	1571.77	1.1	1.02431	1.27577	1.10148	1.13385	0.769408	0.827953	0.842552	0.813305	1.39413	0.01452
[K].QTSSFQR.[W]	1	D3YXJ0	Diacylglycerol kinase eta	Dgkh		Diacylglycerol kinase eta OS=Mus musculus OX=10090 GN=Dgkh PE=1 SV=2	1xTMTpro [N-Term];1xPhospho [S/T]	D3YXJ0 [72-78]	D3YXJ0 1xPhospho [S/T]	0	4	1237.59	-0.17	1.02333	1.1551	1.09005	1.0895	0.703645	0.816114	0.828221	0.78266	1.39204	0.00504583
[R].VALVVHSGAAR.[L]	1	P70452	Syntaxin-4	Stx4	FUNCTION: Plasma membrane t-SNARE that mediates docking of transport vesicles. Necessary for the translocation of SLC2A4 from intracellular vesicles to the plasma membrane. Together with STXB3 and VAMP2, may also play a role in docking/fusion of intracellular GLUT4-containing vesicles with the cell surface in adipocytes and in docking of synaptic vesicles at presynaptic active zones. {ECO:0000269…	Syntaxin-4 OS=Mus musculus OX=10090 GN=Stx4 PE=1 SV=1	1xTMTpro [N-Term];1xPhospho [S7(100)]	P70452 [23-33]	P70452 1xPhospho [S29(100)]	0	24	1463.81	0.65	1.27652	1.0714	1.20635	1.18475	0.825948	1.02312	0.704812	0.851293	1.39171	0.039329
[R].STPSHGSVSSLNSTGSLSPK.[H]	1	Q60902	Epidermal growth factor receptor substrate 15-like 1	Eps15l1	FUNCTION: Seems to be a constitutive component of clathrin-coated pits that is required for receptor-mediated endocytosis. Involved in endocytosis of integrin beta-1 (ITGB1) and transferrin receptor (TFR); internalization of ITGB1 as DAB2-dependent cargo but not TFR seems to require association with DAB2 (By similarity). {ECO:0000250}.	Epidermal growth factor receptor substrate 15-like 1 OS=Mus musculus OX=10090 GN=Eps15l1 PE=1 SV=3	1xTMTpro [K20];1xTMTpro [N-Term];1xPhospho [S10(93.8)]	Q60902 [238-257]	Q60902 1xPhospho [S247(93.8)]	0	11	2618.33	0.9	1.06819	1.1295	1.24521	1.14763	0.827427	0.786526	0.864583	0.826179	1.38908	0.00473891
[K].NLSPGAVESDVR.[G]	3	Q8CIE6	Coatomer subunit alpha	Copa	FUNCTION: The coatomer is a cytosolic protein complex that binds to dilysine motifs and reversibly associates with Golgi non-clathrin-coated vesicles, which further mediate biosynthetic protein transport from the ER, via the Golgi up to the trans Golgi network. Coatomer complex is required for budding from Golgi membranes, and is essential for the retrograde Golgi-to-ER transport of dilysine-tagg…	Coatomer subunit alpha OS=Mus musculus OX=10090 GN=Copa PE=1 SV=2	1xTMTpro [N-Term];1xPhospho [S3(100)]	Q8CIE6 [171-182]	Q8CIE6 1xPhospho [S173(100)]	0	35	1627.8	0.98	1.0116	1.21282	1.1052	1.10987	0.83159	0.71861	0.849331	0.799844	1.38761	0.0120588
[R].DGSLNQSSGYR.[Y]	3	P39688	Tyrosine-protein kinase Fyn	Fyn	FUNCTION: Non-receptor tyrosine-protein kinase that plays a role in many biological processes including regulation of cell growth and survival, cell adhesion, integrin-mediated signaling, cytoskeletal remodeling, cell motility, immune response and axon guidance. Inactive FYN is phosphorylated on its C-terminal tail within the catalytic domain. Following activation by PKA, the protein subsequently…	Tyrosine-protein kinase Fyn OS=Mus musculus OX=10090 GN=Fyn PE=1 SV=4	1xTMTpro [N-Term];1xPhospho [S8(98.1)]	P39688 [19-29]	P39688 1xPhospho [S26(98.6)]	0	11	1567.71	1.43	1.15416	0.992681	1.29813	1.14832	0.81894	0.883832	0.792011	0.831594	1.38087	0.0265323
[K].TSSPSPSSSGPDQEPVSMQPER.[H]	3	Q8R4L0	Src-like-adapter 2	Sla2	FUNCTION: Adapter protein, which negatively regulates T-cell receptor (TCR) signaling. Inhibits T-cell antigen-receptor induced activation of nuclear factor of activated T-cells. May act by linking signaling proteins such as ZAP70 with CBL, leading to a CBL dependent degradation of signaling proteins. {ECO:0000269|PubMed:11891219, ECO:0000269|PubMed:12024036}.	Src-like-adapter 2 OS=Mus musculus OX=10090 GN=Sla2 PE=1 SV=3	1xOxidation [M18];1xTMTpro [N-Term];1xPhospho [S/T]	Q8R4L0 [10-31]	Q8R4L0 1xPhospho [S/T]	0	38	2687.18	2.42	0.958482	1.11535	1.23918	1.10434	0.696582	0.787925	0.916743	0.800417	1.37971	0.0423204
[R].LTSAEGPVTTDK.[L]	1	Q80U16	Rho family-interacting cell polarization regulator 2	Ripor2	FUNCTION: Acts as an inhibitor of the small GTPase RHOA and plays several roles in the regulation of myoblast and hair cell differentiation, lymphocyte T proliferation and neutrophil polarization (PubMed:25588844, PubMed:27269051). Plays a role in fetal mononuclear myoblast differentiation by promoting filopodia and myotube formation (PubMed:17150207). Maintains naive T lymphocytes in a quiescent…	Rho family-interacting cell polarization regulator 2 OS=Mus musculus OX=10090 GN=Ripor2 PE=1 SV=2	1xTMTpro [K12];1xTMTpro [N-Term];1xPhospho [T/S]	Q80U16 [580-591]	Q80U16 1xPhospho [T/S]	0	29	1907	0.97	1.08251	1.14293	1.37678	1.20074	0.780597	0.898433	0.932567	0.870532	1.37932	0.0306664
[R].VGDEGNESPAER.[D]	3	Q8BK06	F-box only protein 9	Fbxo9	FUNCTION: Substrate recognition component of a SCF (SKP1-CUL1-F-box protein) E3 ubiquitin-protein ligase complex which mediates the ubiquitination and subsequent proteasomal degradation of TTI1 and TELO2 in a CK2-dependent manner, thereby directly regulating mTOR signaling. SCF(FBXO9) recognizes and binds mTORC1-bound TTI1 and TELO2 when they are phosphorylated by CK2 following growth factor depr…	F-box only protein 9 OS=Mus musculus OX=10090 GN=Fbxo9 PE=1 SV=1	1xTMTpro [N-Term];1xPhospho [S8(100)]	Q8BK06 [16-27]	Q8BK06 1xPhospho [S23(100)]	0	20	1643.72	-0.68	1.09464	1.26944	1.15519	1.17309	0.936935	0.860522	0.755569	0.851008	1.37847	0.0118111
[R].SVENLPECGITHEQR.[A]	1	Q8BKC8	Phosphatidylinositol 4-kinase beta	Pi4kb	FUNCTION: Phosphorylates phosphatidylinositol (PI) in the first committed step in the production of the second messenger inositol-1,4,5,-trisphosphate (PIP). May regulate Golgi disintegration/reorganization during mitosis, possibly via its phosphorylation (By similarity). Involved in Golgi-to-plasma membrane trafficking (By similarity). {ECO:0000250}.	Phosphatidylinositol 4-kinase beta OS=Mus musculus OX=10090 GN=Pi4kb PE=1 SV=2	1xCarbamidomethyl [C8];1xTMTpro [N-Term];1xPhospho [S1(100)]	Q8BKC8 [428-442]	Q8BKC8 1xPhospho [S428(100)]	0	24	2153	1.84	1.00741	1.05437	1.27648	1.11275	0.75071	0.773939	0.90335	0.809333	1.3749	0.0337373
[K].FSPGAPSGPGPQPNQK.[M]	3	Q62523	Zyxin	Zyx	FUNCTION: Adhesion plaque protein. Binds alpha-actinin and the CRP protein. Important for targeting TES and ENA/VASP family members to focal adhesions and for the formation of actin-rich structures. May be a component of a signal transduction pathway that mediates adhesion-stimulated changes in gene expression (By similarity). {ECO:0000250}.	Zyxin OS=Mus musculus OX=10090 GN=Zyx PE=1 SV=2	1xTMTpro [K16];1xTMTpro [N-Term];1xPhospho [S2(100)]	Q62523 [271-286]	Q62523 1xPhospho [S272(100)]	0	47	2254.15	0.42	1.13968	1.08305	1.04903	1.09059	0.819445	0.687308	0.878592	0.795115	1.37161	0.00907925
[R].RNSAPVSVSAVR.[T]	2	A6X8Z5	Rho GTPase-activating protein 31	Arhgap31	FUNCTION: Functions as a GTPase-activating protein (GAP) for RAC1 and CDC42. Required for cell spreading, polarized lamellipodia formation and cell migration. {ECO:0000269|PubMed:16860736, ECO:0000269|PubMed:9786927}.	Rho GTPase-activating protein 31 OS=Mus musculus OX=10090 GN=Arhgap31 PE=1 SV=1	1xTMTpro [N-Term];1xPhospho [S3(100)]	A6X8Z5 [1161-1172]	A6X8Z5 1xPhospho [S1163(100)]	1	47	1626.86	0.33	1.16343	1.25596	1.22644	1.21528	0.805447	0.771513	1.08746	0.888142	1.36834	0.034454
[R].TSLMSAESPTSR.[S]	1	Q61144	Presenilin-2	Psen2	FUNCTION: Probable catalytic subunit of the gamma-secretase complex, an endoprotease complex that catalyzes the intramembrane cleavage of integral membrane proteins such as Notch receptors and APP (amyloid-beta precursor protein). Requires the other members of the gamma-secretase complex to have a protease activity. May play a role in intracellular signaling and gene expression or in linking chro…	Presenilin-2 OS=Mus musculus OX=10090 GN=Psen2 PE=1 SV=3	1xOxidation [M4];1xTMTpro [N-Term];1xPhospho [S/T]	Q61144 [18-29]	Q61144 1xPhospho [S/T]	0	22	1666.77	-0.2	1.18982	1.08222	1.44539	1.23914	0.947055	0.939811	0.834968	0.907278	1.36578	0.0432143
[R].ASSPEGEEPASPQQSK.[S]	4	Q9CSB4	Partitioning defective 3 homolog B	Pard3b	FUNCTION: Putative adapter protein involved in asymmetrical cell division and cell polarization processes. May play a role in the formation of epithelial tight junctions (By similarity). {ECO:0000250}.	Partitioning defective 3 homolog B OS=Mus musculus OX=10090 GN=Pard3b PE=1 SV=2	1xTMTpro [K16];1xTMTpro [N-Term];1xPhospho [S3(97.6)]	Q9CSB4 [336-351]	Q9CSB4 1xPhospho [S338(98.5)]	0	37	2317.12	0.92	1.13285	1.03828	1.12214	1.09775	0.83337	0.729865	0.850404	0.804546	1.36444	0.00366006
[R].RTPPVNAK.[F]	1	Q5PR69	Capping protein inhibiting regulator of actin dynamics	Crad	FUNCTION: Involved in epithelial cell integrity by acting on the dynamics of the actin cytoskeleton (PubMed:30361697). Positively regulates the actin polymerization, by inhibiting the interaction of actin-capping proteins with actin (By similarity). {ECO:0000250|UniProtKB:Q6ZU35, ECO:0000269|PubMed:30361697}.	Capping protein inhibiting regulator of actin dynamics OS=Mus musculus OX=10090 GN=Crad PE=1 SV=3	1xTMTpro [K8];1xTMTpro [N-Term];1xPhospho [T2(100)]	Q5PR69 [698-705]	Q5PR69 1xPhospho [T699(100)]	1	11	1570.9	0.36	1.2123	1.23612	1.09172	1.18005	0.746628	0.824922	1.02572	0.865757	1.36302	0.0290953
[K].QNGDTSL.[-]	1	P49650	P2Y purinoceptor 1	P2ry1	FUNCTION: Receptor for extracellular adenine nucleotides such as ADP. In platelets, binding to ADP leads to mobilization of intracellular calcium ions via activation of phospholipase C, a change in platelet shape, and ultimately platelet aggregation. {ECO:0000269|PubMed:10606627}.	P2Y purinoceptor 1 OS=Mus musculus OX=10090 GN=P2ry1 PE=2 SV=1	1xTMTpro [N-Term];1xPhospho [S6(98.2)]	P49650 [367-373]	P49650 1xPhospho [S372(100)]	0	30	1118.51	0.26	1.21533	1.12942	1.32083	1.22186	0.858008	1.019	0.820338	0.899116	1.35896	0.0172333
[K].QNGDTSL.[-]	1	P49650	P2Y purinoceptor 1	P2ry1	FUNCTION: Receptor for extracellular adenine nucleotides such as ADP. In platelets, binding to ADP leads to mobilization of intracellular calcium ions via activation of phospholipase C, a change in platelet shape, and ultimately platelet aggregation. {ECO:0000269|PubMed:10606627}.	P2Y purinoceptor 1 OS=Mus musculus OX=10090 GN=P2ry1 PE=2 SV=1	1xTMTpro [N-Term];1xPhospho [T/S]	P49650 [367-373]	P49650 1xPhospho [T/S]	0	23	1118.51	0.26	1.21533	1.12942	1.32083	1.22186	0.858008	1.019	0.820338	0.899116	1.35896	0.0172333
[K].ALSFDNR.[G]	2	P16054	Protein kinase C epsilon type	Prkce	FUNCTION: Calcium-independent, phospholipid- and diacylglycerol (DAG)-dependent serine/threonine-protein kinase that plays essential roles in the regulation of multiple cellular processes linked to cytoskeletal proteins, such as cell adhesion, motility, migration and cell cycle, functions in neuron growth and ion channel regulation, and is involved in immune response, cancer cell invasion and reg…	Protein kinase C epsilon type OS=Mus musculus OX=10090 GN=Prkce PE=1 SV=1	1xTMTpro [N-Term];1xPhospho [S3(100)]	P16054 [366-372]	P16054 1xPhospho [S368(100)]	0	3	1206.58	0.09	1.13298	0.976126	1.19735	1.10215	0.838719	0.766055	0.829095	0.81129	1.35852	0.0138857
[K].LSEEAEPRPTTPSK.[A]	1	O55098	Serine/threonine-protein kinase 10	Stk10	FUNCTION: Serine/threonine-protein kinase involved in regulation of lymphocyte migration. Phosphorylates MSN, and possibly PLK1. Involved in regulation of lymphocyte migration by mediating phosphorylation of ERM proteins such as MSN. Acts as a negative regulator of MAP3K1/MEKK1. May also act as a cell cycle regulator by acting as a polo kinase kinase: mediates phosphorylation of PLK1 in vitro; ho…	Serine/threonine-protein kinase 10 OS=Mus musculus OX=10090 GN=Stk10 PE=1 SV=2	1xTMTpro [K14];1xTMTpro [N-Term];1xPhospho [T11(98)]	O55098 [940-953]	O55098 1xPhospho [T950(98)]	0	3	2230.16	-0.23	1.3016	1.15697	1.11177	1.19011	1.00126	0.877892	0.749439	0.876198	1.35827	0.0274715
[R].TSPSPPTQTPHQEAAPR.[A]	1	P13808	Anion exchange protein 2	Slc4a2	FUNCTION: Plasma membrane anion exchange protein of wide distribution.	Anion exchange protein 2 OS=Mus musculus OX=10090 GN=Slc4a2 PE=1 SV=1	1xTMTpro [N-Term];1xPhospho [S4(98.1)]	P13808 [169-185]	P13808 1xPhospho [S172(98.1)]	0	52	2186.06	-1.25	1.06986	1.15823	1.22987	1.15265	0.915045	0.770843	0.860087	0.848658	1.3582	0.00825855
[R].ESNQPPEDSSPPASSESSSTR.[D]	2	Q7TMY8	E3 ubiquitin-protein ligase HUWE1	Huwe1	FUNCTION: E3 ubiquitin-protein ligase which mediates ubiquitination and subsequent proteasomal degradation of target proteins. Regulates apoptosis by catalyzing the polyubiquitination and degradation of MCL1. Mediates monoubiquitination of DNA polymerase beta (POLB) at 'Lys-41', 'Lys-61' and 'Lys-81', thereby playing a role in base-excision repair. Also ubiquitinates the p53/TP53 tumor suppressor…	E3 ubiquitin-protein ligase HUWE1 OS=Mus musculus OX=10090 GN=Huwe1 PE=1 SV=5	1xTMTpro [N-Term];1xPhospho [S10(97.8)]	Q7TMY8 [2909-2929]	Q7TMY8 1xPhospho [S2918(97.7)]	0	56	2560.1	0.82	0.915776	1.02579	1.15058	1.03072	0.836	0.643476	0.798493	0.759323	1.35741	0.0391421
[R].SQNNFVAILDLPEGEHQYK.[F]	1	Q9R078	5'-AMP-activated protein kinase subunit beta-1	Prkab1	FUNCTION: Non-catalytic subunit of AMP-activated protein kinase (AMPK), an energy sensor protein kinase that plays a key role in regulating cellular energy metabolism. In response to reduction of intracellular ATP levels, AMPK activates energy-producing pathways and inhibits energy-consuming processes: inhibits protein, carbohydrate and lipid biosynthesis, as well as cell growth and proliferation…	5'-AMP-activated protein kinase subunit beta-1 OS=Mus musculus OX=10090 GN=Prkab1 PE=1 SV=2	1xTMTpro [K19];1xTMTpro [N-Term];1xPhospho [S1(100)]	Q9R078 [108-126]	Q9R078 1xPhospho [S108(100)]	0	41	2890.46	0.94	1.1518	1.08837	1.0251	1.08842	0.849583	0.862238	0.694993	0.802271	1.35668	0.0116858
[K].GNFSPVPK.[D]	6	A6H6A9	Rab GTPase-activating protein 1-like	Rabgap1l	FUNCTION: GTP-hydrolysis activating protein (GAP) for small GTPase RAB22A, converting active RAB22A-GTP to the inactive form RAB22A-GDP (By similarity). Plays a role in endocytosis and intracellular protein transport. Recruited by ANK2 to phosphatidylinositol 3-phosphate (PI3P)-positive early endosomes, where it inactivates RAB22A, and promotes polarized trafficking to the leading edge of the mig…	Rab GTPase-activating protein 1-like OS=Mus musculus OX=10090 GN=Rabgap1l PE=1 SV=1	1xTMTpro [K8];1xTMTpro [N-Term];1xPhospho [S4(100)]	A6H6A9 [289-296]	A6H6A9 1xPhospho [S292(100)]	0	25	1533.83	1.11	1.08487	1.11423	1.02865	1.07592	0.759032	0.729631	0.892244	0.793636	1.35568	0.0072669
[K].RASSESTR.[Q]	1	Q9R099	Transducin beta-like protein 2	Tbl2		Transducin beta-like protein 2 OS=Mus musculus OX=10090 GN=Tbl2 PE=1 SV=2	1xTMTpro [N-Term];1xPhospho [S4(97.6)]	Q9R099 [413-420]	Q9R099 1xPhospho [S416(97.6)]	1	5	1277.62	-1.35	1.12833	1.26618	1.08916	1.16122	0.786113	0.930983	0.852889	0.856662	1.35552	0.0110424
[R].HSWGPGK.[N]	2	E9Q394	A-kinase anchor protein 13	Akap13	FUNCTION: Scaffold protein that plays an important role in assembling signaling complexes downstream of several types of G protein-coupled receptors. Activates RHOA in response to signaling via G protein-coupled receptors via its function as Rho guanine nucleotide exchange factor. May also activate other Rho family members (PubMed:23658642). Part of a kinase signaling complex that links ADRA1A an…	A-kinase anchor protein 13 OS=Mus musculus OX=10090 GN=Akap13 PE=1 SV=1	1xTMTpro [K7];1xTMTpro [N-Term];1xPhospho [S2(100)]	E9Q394 [1531-1537]	E9Q394 1xPhospho [S1532(100)]	0	12	1456.76	-0.15	1.10638	1.31023	1.22851	1.21504	0.846974	0.885222	0.958312	0.896836	1.35481	0.00927672
[R].TPPVNAK.[F]	3	Q5PR69	Capping protein inhibiting regulator of actin dynamics	Crad	FUNCTION: Involved in epithelial cell integrity by acting on the dynamics of the actin cytoskeleton (PubMed:30361697). Positively regulates the actin polymerization, by inhibiting the interaction of actin-capping proteins with actin (By similarity). {ECO:0000250|UniProtKB:Q6ZU35, ECO:0000269|PubMed:30361697}.	Capping protein inhibiting regulator of actin dynamics OS=Mus musculus OX=10090 GN=Crad PE=1 SV=3	1xTMTpro [K7];1xTMTpro [N-Term];1xPhospho [T1(100)]	Q5PR69 [699-705]	Q5PR69 1xPhospho [T699(100)]	0	15	1414.8	1.21	1.19582	1.16439	1.08946	1.14989	0.830556	0.768687	0.950147	0.849797	1.35313	0.00835156
[R].SSVTETEADVK.[T]	2	P47936	Cannabinoid receptor 2	Cnr2	FUNCTION: Heterotrimeric G protein-coupled receptor for endocannabinoid 2-arachidonoylglycerol mediating inhibition of adenylate cyclase. May function in inflammatory response, nociceptive transmission and bone homeostasis. {ECO:0000269|PubMed:10822068, ECO:0000269|PubMed:11929767, ECO:0000269|PubMed:16407142, ECO:0000269|PubMed:16563625, ECO:0000269|PubMed:16924491, ECO:0000269|PubMed:17401376, …	Cannabinoid receptor 2 OS=Mus musculus OX=10090 GN=Cnr2 PE=1 SV=1	1xTMTpro [K11];1xTMTpro [N-Term];1xPhospho [S/T]	P47936 [335-345]	P47936 1xPhospho [S/T]	0	7	1853.94	0.05	1.05563	1.17214	1.24875	1.15884	0.91604	0.793756	0.871338	0.860378	1.34689	0.0109476
[K].LSPSSEEK.[A]	5	Q9QYI5	DnaJ homolog subfamily B member 2	Dnajb2	FUNCTION: Functions as a co-chaperone, regulating the substrate binding and activating the ATPase activity of chaperones of the HSP70/heat shock protein 70 family. In parallel, also contributes to the ubiquitin-dependent proteasomal degradation of misfolded proteins. Thereby, may regulate the aggregation and promote the functional recovery of misfolded proteins like HTT, MC4R, PRKN, RHO and SOD1 …	DnaJ homolog subfamily B member 2 OS=Mus musculus OX=10090 GN=Dnajb2 PE=1 SV=3	1xTMTpro [K8];1xTMTpro [N-Term];1xPhospho [S2(100)]	Q9QYI5 [310-317]	Q9QYI5 1xPhospho [S311(100)]	0	6	1564.81	-0.91	1.28737	1.04679	1.29566	1.20994	0.908345	1.00281	0.785553	0.898903	1.34602	0.0392097
[K].YTEFNSSTTGTGTSQTR.[A]	3	Q9Z0M6	Adhesion G protein-coupled receptor E5	Adgre5	FUNCTION: Receptor potentially involved in both adhesion and signaling processes early after leukocyte activation. Plays an essential role in leukocyte migration. {ECO:0000269|PubMed:14707087}.	Adhesion G protein-coupled receptor E5 OS=Mus musculus OX=10090 GN=Adgre5 PE=1 SV=2	1xTMTpro [N-Term];1xPhospho [T/S/Y]	Q9Z0M6 [793-809]	Q9Z0M6 1xPhospho [T/S/Y]	0	49	2221.99	1.47	1.13297	1.16047	1.25837	1.18393	0.747641	0.909394	0.986048	0.881028	1.34381	0.0192597
[R].ELSQATIDSK.[T]	3	P27612	Phospholipase A-2-activating protein	Plaa	FUNCTION: Plays a role in protein ubiquitination, sorting and degradation through its association with VCP (By similarity). Involved in ubiquitin-mediated membrane proteins trafficking to late endosomes in an ESCRT-dependent manner, and hence plays a role in synaptic vesicle recycling (PubMed:28413018). May play a role in macroautophagy, regulating for instance the clearance of damaged lysosomes …	Phospholipase A-2-activating protein OS=Mus musculus OX=10090 GN=Plaa PE=1 SV=4	1xTMTpro [K10];1xTMTpro [N-Term];1xPhospho [S3(100)]	P27612 [316-325]	P27612 1xPhospho [S318(100)]	0	26	1779.94	1.92	1.30505	1.12886	1.05835	1.16409	0.789231	0.949366	0.860553	0.866384	1.34362	0.0265044
[R].ALSGSATLVSSPK.[Y]	1	Q80W04	Transmembrane and coiled-coil domains protein 2	Tmcc2	FUNCTION: May be involved in the regulation of the proteolytic processing of the amyloid precursor protein (APP) possibly also implicating APOE. {ECO:0000250|UniProtKB:O75069}.	Transmembrane and coiled-coil domains protein 2 OS=Mus musculus OX=10090 GN=Tmcc2 PE=1 SV=1	1xTMTpro [K13];1xTMTpro [N-Term];1xPhospho [S/T]	Q80W04 [457-469]	Q80W04 1xPhospho [S/T]	0	30	1906.05	-1.3	1.11962	1.39362	1.29162	1.26829	0.877361	1.07138	0.883444	0.944062	1.34343	0.0337938
[K].ASSPATSSQGK.[K]	2	Q99PL5	Ribosome-binding protein 1	Rrbp1	FUNCTION: Acts as a ribosome receptor and mediates interaction between the ribosome and the endoplasmic reticulum membrane. {ECO:0000250}.	Ribosome-binding protein 1 OS=Mus musculus OX=10090 GN=Rrbp1 PE=1 SV=2	1xTMTpro [K11];1xTMTpro [N-Term];1xPhospho [S3(98.3)]	Q99PL5 [189-199]	Q99PL5 1xPhospho [S191(98.3)]	0	29	1708.88	-1.28	1.06186	1.29155	1.25928	1.20423	0.887549	0.969911	0.833463	0.896974	1.34255	0.0200172
[K].TPAGSPSPR.[L]	1	B1AQJ2	Ubiquitin carboxyl-terminal hydrolase 36	Usp36	FUNCTION: Deubiquitinase essential for the regulation of nucleolar structure and function. Required for cell and organism viability. Plays an important role in ribosomal RNA processing and protein synthesis, which is mediated, at least in part, through deubiquitination of DHX33, NPM1 and FBL, regulating their protein stability (PubMed:29273634). Functions as a transcriptional repressor by deubiqu…	Ubiquitin carboxyl-terminal hydrolase 36 OS=Mus musculus OX=10090 GN=Usp36 PE=1 SV=1	1xTMTpro [N-Term];1xPhospho [T/S]	B1AQJ2 [508-516]	B1AQJ2 1xPhospho [T/S]	0	13	1253.62	0.09	1.30583	1.25922	1.18505	1.25004	0.910248	0.890369	0.996135	0.932251	1.34088	0.00266867
[K].SCYNLTNPSDSGR.[G]	4	E9Q6P5	Tetratricopeptide repeat protein 7B	Ttc7b	FUNCTION: Component of a complex required to localize phosphatidylinositol 4-kinase (PI4K) to the plasma membrane. The complex acts as a regulator of phosphatidylinositol 4-phosphate (PtdIns(4)P) synthesis. In the complex, plays a central role in bridging PI4KA to EFR3B and FAM126A, via direct interactions. {ECO:0000250|UniProtKB:Q86TV6}.	Tetratricopeptide repeat protein 7B OS=Mus musculus OX=10090 GN=Ttc7b PE=1 SV=1	1xCarbamidomethyl [C2];1xTMTpro [N-Term];1xPhospho [S11(100)]	E9Q6P5 [615-627]	E9Q6P5 1xPhospho [S625(100)]	0	51	1854.8	1.37	1.07382	1.24634	1.37767	1.23261	0.8547	0.939116	0.966074	0.919963	1.33985	0.0293691
[K].AVYQGPGSSPVKS.[-]	7	O88587	Catechol O-methyltransferase	Comt	FUNCTION: Catalyzes the O-methylation, and thereby the inactivation, of catecholamine neurotransmitters and catechol hormones. Also shortens the biological half-lives of certain neuroactive drugs, like L-DOPA, alpha-methyl DOPA and isoproterenol. {ECO:0000269|PubMed:18794526}.	Catechol O-methyltransferase OS=Mus musculus OX=10090 GN=Comt PE=1 SV=2	1xTMTpro [K12];1xTMTpro [N-Term];1xPhospho [S9(98.5)]	O88587 [253-265]	O88587 1xPhospho [S261(100)]	1	24	1965.03	-0.36	1.15378	1.05656	1.24022	1.15019	0.870902	0.847273	0.863649	0.860608	1.33648	0.00564732
[R].SHSDTNIASR.[G]	3	Q80U62	Run domain Beclin-1-interacting and cysteine-rich domain-containing protein	Rubcn	FUNCTION: Inhibits PIK3C3 activity; under basal conditions negatively regulates PI3K complex II (PI3KC3-C2) function in autophagy. Negatively regulates endosome maturation and degradative endocytic trafficking and impairs autophagosome maturation process (PubMed:19270693). Can sequester UVRAG from association with a class C Vps complex (possibly the HOPS complex) and negatively regulates Rab7 act…	Run domain Beclin-1-interacting and cysteine-rich domain-containing protein OS=Mus musculus OX=10090 GN=Rubcn PE=1 SV=2	1xTMTpro [N-Term];1xPhospho [S3(100)]	Q80U62 [410-419]	Q80U62 1xPhospho [S412(100)]	0	38	1471.69	0.65	1.08392	1.18753	1.3974	1.22295	0.971667	0.826176	0.948711	0.915518	1.3358	0.0401716
[R].TVGTPIASVPGSTNTGTVPGSEK.[D]	2	Q3TXS7	26S proteasome non-ATPase regulatory subunit 1	Psmd1	FUNCTION: Component of the 26S proteasome, a multiprotein complex involved in the ATP-dependent degradation of ubiquitinated proteins. This complex plays a key role in the maintenance of protein homeostasis by removing misfolded or damaged proteins, which could impair cellular functions, and by removing proteins whose functions are no longer required. Therefore, the proteasome participates in num…	26S proteasome non-ATPase regulatory subunit 1 OS=Mus musculus OX=10090 GN=Psmd1 PE=1 SV=1	1xTMTpro [K23];1xTMTpro [N-Term];1xPhospho [T4(100)]	Q3TXS7 [270-292]	Q3TXS7 1xPhospho [T273(100)]	0	19	2845.48	0.96	1.22633	1.0678	1.1549	1.14968	0.911664	0.8547	0.818299	0.861554	1.33442	0.00566471
[K].DADVSEESPPPLPER.[T]	7	P35831	Tyrosine-protein phosphatase non-receptor type 12	Ptpn12	FUNCTION: Dephosphorylates a range of proteins, and thereby regulates cellular signaling cascades (PubMed:17070019). Dephosphorylates cellular tyrosine kinases, such as ERBB2 and PTK2B/PYK2, and thereby regulates signaling via ERBB2 and PTK2B/PYK2. Selectively dephosphorylates ERBB2 phosphorylated at 'Tyr-1112', 'Tyr-1196', and/or 'Tyr-1248' (By similarity). {ECO:0000250|UniProtKB:Q05209, ECO:000…	Tyrosine-protein phosphatase non-receptor type 12 OS=Mus musculus OX=10090 GN=Ptpn12 PE=1 SV=3	1xTMTpro [N-Term];1xPhospho [S8(96.6)]	P35831 [666-680]	P35831 1xPhospho [S673(100)]	0	43	2021.94	0.19	1.30675	1.04117	1.08846	1.14546	0.879341	0.810705	0.890038	0.860028	1.33189	0.0288622
[R].TSVTPSNQDICR.[I]	1	Q9DBD2	E3 ubiquitin-protein ligase MARCHF8	Marchf8	FUNCTION: E3 ubiquitin-protein ligase that mediates ubiquitination of CD86 and MHC class II proteins, such as HLA-DR alpha and beta, and promotes their subsequent endocytosis and sorting to lysosomes via multivesicular bodies. May also promote ubiquitination and endocytosis of TFRC and FAS (By similarity). {ECO:0000250, ECO:0000269|PubMed:16785530}.	E3 ubiquitin-protein ligase MARCHF8 OS=Mus musculus OX=10090 GN=Marchf8 PE=2 SV=1	1xCarbamidomethyl [C11];1xTMTpro [N-Term];1xPhospho [T/S]	Q9DBD2 [66-77]	Q9DBD2 1xPhospho [T/S]	0	19	1761.82	2.03	1.02067	1.18722	1.26737	1.15842	0.832966	0.896669	0.879899	0.869845	1.33175	0.0184326
[K].IASCEPVQDPPNSQTPPSK.[-]	5	Q8K558	Trem-like transcript 1 protein	Treml1	FUNCTION: Cell surface receptor that may play a role in the innate and adaptive immune response. {ECO:0000269|PubMed:12393607}.	Trem-like transcript 1 protein OS=Mus musculus OX=10090 GN=Treml1 PE=1 SV=2	1xCarbamidomethyl [C4];1xTMTpro [K19];1xTMTpro [N-Term];1xPhospho [T15(97.6)]	Q8K558 [299-317]	Q8K558 1xPhospho [T313(100)]	0	55	2740.35	0.75	1.24116	1.20706	1.26112	1.23644	1.01352	0.889915	0.886095	0.929844	1.32973	0.0023714
[K].CTAPLTPSSSPEQR.[T]	1	Q922D4	Serine/threonine-protein phosphatase 6 regulatory subunit 3	Ppp6r3	FUNCTION: Regulatory subunit of protein phosphatase 6 (PP6). May function as a scaffolding PP6 subunit. May have an important role in maintaining immune self-tolerance (By similarity). {ECO:0000250}.	Serine/threonine-protein phosphatase 6 regulatory subunit 3 OS=Mus musculus OX=10090 GN=Ppp6r3 PE=1 SV=1	1xCarbamidomethyl [C1];1xTMTpro [N-Term];1xPhospho [S/T]	Q922D4 [815-828]	Q922D4 1xPhospho [S/T]	0	13	1914.9	1.44	1.17059	1.19576	1.28447	1.21694	0.901251	0.774901	1.07056	0.91557	1.32916	0.0309839
[R].TALASPTPTR.[L]	1	Q921U8	Smoothelin	Smtn	FUNCTION: Structural protein of the cytoskeleton. {ECO:0000250}.	Smoothelin OS=Mus musculus OX=10090 GN=Smtn PE=1 SV=2	1xTMTpro [N-Term];1xPhospho [S/T]	Q921U8 [353-362]	Q921U8 1xPhospho [S/T]	0	3	1398.73	2.49	1.1874	0.992793	1.17571	1.11863	0.887983	0.762096	0.885126	0.845068	1.32372	0.0222392
[K].GAYVPSSPTR.[L]	3	Q80W47	WD repeat domain phosphoinositide-interacting protein 2	Wipi2	FUNCTION: Component of the autophagy machinery that controls the major intracellular degradation process by which cytoplasmic materials are packaged into autophagosomes and delivered to lysosomes for degradation. Involved in an early step of the formation of preautophagosomal structures. Binds and is activated by phosphatidylinositol 3-phosphate (PtdIns3P) forming on membranes of the endoplasmic …	WD repeat domain phosphoinositide-interacting protein 2 OS=Mus musculus OX=10090 GN=Wipi2 PE=1 SV=1	1xTMTpro [N-Term];1xPhospho [S7(98.9)]	Q80W47 [389-398]	Q80W47 1xPhospho [S395(98.9)]	0	26	1418.7	-0.56	1.17579	1.20478	1.08356	1.15471	0.893799	0.844844	0.883752	0.874131	1.32098	0.00207047
[R].EPGSSHLGSPDTAR.[K]	4	P97492	Regulator of G-protein signaling 14	Rgs14	FUNCTION: Regulates G protein-coupled receptor signaling cascades. Inhibits signal transduction by increasing the GTPase activity of G protein alpha subunits, thereby driving them into their inactive GDP-bound form. Besides, modulates signal transduction via G protein alpha subunits by functioning as a GDP-dissociation inhibitor (GDI). Has GDI activity on G(i) alpha subunits GNAI1 and GNAI3, but …	Regulator of G-protein signaling 14 OS=Mus musculus OX=10090 GN=Rgs14 PE=1 SV=2	1xTMTpro [N-Term];1xPhospho [S9(100)]	P97492 [195-208]	P97492 1xPhospho [S203(100)]	0	41	1794.83	-1.06	1.01486	1.03392	1.09855	1.04911	0.852211	0.711925	0.819642	0.794592	1.32031	0.00672358
[R].TSLMSAESPTSR.[S]	1	Q61144	Presenilin-2	Psen2	FUNCTION: Probable catalytic subunit of the gamma-secretase complex, an endoprotease complex that catalyzes the intramembrane cleavage of integral membrane proteins such as Notch receptors and APP (amyloid-beta precursor protein). Requires the other members of the gamma-secretase complex to have a protease activity. May play a role in intracellular signaling and gene expression or in linking chro…	Presenilin-2 OS=Mus musculus OX=10090 GN=Psen2 PE=1 SV=3	1xTMTpro [N-Term];1xPhospho [S/T]	Q61144 [18-29]	Q61144 1xPhospho [S/T]	0	20	1650.77	1.45	1.12754	1.21063	1.34322	1.22713	0.966116	0.802975	1.02065	0.929915	1.31962	0.0305565
[R].ASLLESSAAGSPR.[S]	3	D3YVF0	A-kinase anchor protein 5	Akap5	FUNCTION: Multivalent scaffold protein that anchors the cAMP-dependent protein kinase/PKA to cytoskeletal and/or organelle-associated proteins, targeting the signal carried by cAMP to specific intracellular effectors. Association with the beta2-adrenergic receptor (beta2-AR) not only regulates beta2-AR signaling pathway, but also the activation by PKA by switching off the beta2-AR signaling casca…	A-kinase anchor protein 5 OS=Mus musculus OX=10090 GN=Akap5 PE=1 SV=2	1xTMTpro [N-Term];1xPhospho [S2(100)]	D3YVF0 [241-253]	D3YVF0 1xPhospho [S242(100)]	0	36	1629.82	2.24	1.01269	1.15171	1.225	1.1298	0.957204	0.887644	0.724022	0.85629	1.31941	0.0423773
[R].AGSPQLDDIR.[V]	11	Q8CHW4	Translation initiation factor eIF-2B subunit epsilon	Eif2b5	FUNCTION: Catalyzes the exchange of eukaryotic initiation factor 2-bound GDP for GTP. {ECO:0000250}.	Translation initiation factor eIF-2B subunit epsilon OS=Mus musculus OX=10090 GN=Eif2b5 PE=1 SV=1	1xTMTpro [N-Term];1xPhospho [S3(100)]	Q8CHW4 [538-547]	Q8CHW4 1xPhospho [S540(100)]	0	24	1455.72	0.23	1.3224	1.20961	1.09376	1.20859	0.985154	0.840834	0.923554	0.916514	1.31868	0.0201519
[R].RYLSPGESR.[K]	2	Q8K4L3	Supervillin	Svil	FUNCTION: [Isoform 1]: Forms a high-affinity link between the actin cytoskeleton and the membrane. Is among the first costameric proteins to assemble during myogenesis and it contributes to myogenic membrane structure and differentiation. Appears to be involved in myosin II assembly. May modulate myosin II regulation through MLCK during cell spreading, an initial step in cell migration. May play …	Supervillin OS=Mus musculus OX=10090 GN=Svil PE=1 SV=1	1xTMTpro [N-Term];1xPhospho [S4(100)]	Q8K4L3 [600-608]	Q8K4L3 1xPhospho [S603(100)]	1	10	1448.72	1.09	1.02289	1.22543	1.23885	1.16239	0.878424	0.951829	0.814885	0.881712	1.31833	0.0249852
[K].DDSPKEYTDLEVSNK.[S]	1	Q99P72	Reticulon-4	Rtn4	FUNCTION: Required to induce the formation and stabilization of endoplasmic reticulum (ER) tubules. They regulate membrane morphogenesis in the ER by promoting tubular ER production. They influence nuclear envelope expansion, nuclear pore complex formation and proper localization of inner nuclear membrane proteins. However each isoform have specific functions mainly depending on their tissue expr…	Reticulon-4 OS=Mus musculus OX=10090 GN=Rtn4 PE=1 SV=2	2xTMTpro [K5; K15];1xTMTpro [N-Term];1xPhospho [S3(100)]	Q99P72 [855-869]	Q99P72 1xPhospho [S857(100)]	1	8	2732.38	2.19	1.04907	1.07906	1.16786	1.09866	0.902151	0.736758	0.863013	0.833974	1.31738	0.0124934
[K].SISTSTK.[I]	1	O54946	DnaJ homolog subfamily B member 6	Dnajb6	FUNCTION: Plays an indispensable role in the organization of KRT8/KRT18 filaments. Acts as an endogenous molecular chaperone for neuronal proteins including huntingtin. Suppresses aggregation and toxicity of polyglutamine-containing, aggregation-prone proteins (By similarity). Has a stimulatory effect on the ATPase activity of HSP70 in a dose-dependent and time-dependent manner and hence acts as …	DnaJ homolog subfamily B member 6 OS=Mus musculus OX=10090 GN=Dnajb6 PE=1 SV=4	1xTMTpro [K7];1xTMTpro [N-Term];1xPhospho [T/S]	O54946 [191-197]	O54946 1xPhospho [T/S]	0	19	1411.77	1.58	1.36377	1.31624	1.13557	1.27186	0.879246	1.10825	0.913951	0.967149	1.31506	0.0376235
[K].SQEMVHLVNK.[E]	1	P15379	CD44 antigen	Cd44	FUNCTION: Cell-surface receptor that plays a role in cell-cell interactions, cell adhesion and migration, helping them to sense and respond to changes in the tissue microenvironment. Participates thereby in a wide variety of cellular functions including the activation, recirculation and homing of T-lymphocytes, hematopoiesis, inflammation and response to bacterial infection. Engages, through its …	CD44 antigen OS=Mus musculus OX=10090 GN=Cd44 PE=1 SV=3	1xOxidation [M4];1xTMTpro [K10];1xTMTpro [N-Term];1xPhospho [S1(100)]	P15379 [742-751]	P15379 1xPhospho [S742(100)]	0	20	1888.98	0.53	1.23614	1.02978	1.30887	1.1916	1.01273	0.897027	0.814075	0.907944	1.31241	0.0491016
[R].LESPSER.[S]	4	Q3TYS2	Cytochrome b-245 chaperone 1	Cybc1	FUNCTION: Necessary for a stable expression of the CYBA and CYBB subunits of the cytochrome b-245 heterodimer. Controls the phagocyte respiratory burst and is essential for innate immunity. {ECO:0000269|PubMed:28351984}.	Cytochrome b-245 chaperone 1 OS=Mus musculus OX=10090 GN=Cybc1 PE=1 SV=2	1xTMTpro [N-Term];1xPhospho [S3(100)]	Q3TYS2 [166-172]	Q3TYS2 1xPhospho [S168(100)]	0	7	1201.58	0.44	1.27208	1.26547	1.19999	1.24585	0.891145	1.1029	0.858006	0.950684	1.31048	0.0210983
[R].TLPSSSSPSR.[A]	1	Q91X58	AN1-type zinc finger protein 2B	Zfand2b	FUNCTION: Plays a role in protein homeostasis by regulating both the translocation and the ubiquitin-mediated proteasomal degradation of nascent proteins at the endoplasmic reticulum (PubMed:24160817, PubMed:26337389, PubMed:26692333). It is involved in the regulation of signal-mediated translocation of proteins into the endoplasmic reticulum (PubMed:24160817). It also plays a role in the ubiquit…	AN1-type zinc finger protein 2B OS=Mus musculus OX=10090 GN=Zfand2b PE=1 SV=1	1xTMTpro [N-Term];1xPhospho [S7(95.7)]	Q91X58 [167-176]	Q91X58 1xPhospho [S173(95.7)]	0	5	1402.69	0.8	0.949117	1.0894	1.01568	1.01807	0.840489	0.706138	0.786692	0.777773	1.30895	0.0129397
[R].QQSEISTHSI.[-]	4	Q60790	Ras GTPase-activating protein 3	Rasa3	FUNCTION: Inhibitory regulator of the Ras-cyclic AMP pathway. May bind inositol tetrakisphosphate (IP4).	Ras GTPase-activating protein 3 OS=Mus musculus OX=10090 GN=Rasa3 PE=1 SV=2	1xTMTpro [N-Term];1xPhospho [T7(96.6)]	Q60790 [825-834]	Q60790 1xPhospho [T831(97.8)]	0	35	1513.72	1.28	1.00065	1.14268	1.31371	1.15234	0.854047	0.87179	0.917067	0.880968	1.30804	0.0425526
[R].SLSNTEDECTHLK.[E]	1	Q3URD3	Sarcolemmal membrane-associated protein	Slmap	FUNCTION: May play a role during myoblast fusion. {ECO:0000269|PubMed:15086317}.	Sarcolemmal membrane-associated protein OS=Mus musculus OX=10090 GN=Slmap PE=1 SV=2	1xCarbamidomethyl [C9];1xTMTpro [K13];1xTMTpro [N-Term];1xPhospho [S3(98)]	Q3URD3 [278-290]	Q3URD3 1xPhospho [S280(98)]	0	12	2222.07	1.81	1.14383	1.13148	1.08295	1.11942	0.770469	0.949819	0.847579	0.855956	1.3078	0.00880221
[K].YTEFNSSTTGTGTSQTR.[A]	1	Q9Z0M6	Adhesion G protein-coupled receptor E5	Adgre5	FUNCTION: Receptor potentially involved in both adhesion and signaling processes early after leukocyte activation. Plays an essential role in leukocyte migration. {ECO:0000269|PubMed:14707087}.	Adhesion G protein-coupled receptor E5 OS=Mus musculus OX=10090 GN=Adgre5 PE=1 SV=2	1xTMTpro [N-Term];1xPhospho [S7(89.4)]	Q9Z0M6 [793-809]	Q9Z0M6 1xPhospho [S799(89.4)]	0	28	2221.99	-0.21	1.11135	1.22845	1.20928	1.18303	0.825016	0.920692	0.972832	0.90618	1.30551	0.00802737
[R].SSQWSFSTISSSTQR.[S]	2	Q8R0J4	Transmembrane protein 134	Tmem134		Transmembrane protein 134 OS=Mus musculus OX=10090 GN=Tmem134 PE=1 SV=1	1xTMTpro [N-Term];1xPhospho [S5(99.7)]	Q8R0J4 [89-103]	Q8R0J4 1xPhospho [S93(99.9)]	0	36	2072.96	-0.69	1.25891	1.16837	1.17781	1.2017	0.870999	0.846621	1.05508	0.924235	1.30021	0.0180818
[R].HPPSPPSR.[R]	29	Q8VIK5	Platelet endothelial aggregation receptor 1	Pear1	FUNCTION: When overexpressed, reduces the number of both early and late non-adherent myeloid progenitor cells. {ECO:0000269|PubMed:17226770}.	Platelet endothelial aggregation receptor 1 OS=Mus musculus OX=10090 GN=Pear1 PE=1 SV=1	1xTMTpro [N-Term];1xPhospho [S4(100)]	Q8VIK5 [1023-1030]	Q8VIK5 1xPhospho [S1026(100)]	0	26	1258.63	-0.11	1.18073	1.20388	1.30103	1.22855	0.968109	0.981604	0.889464	0.946392	1.29814	0.00379319
[R].TLSIDKGF.[-]	1	P12382	ATP-dependent 6-phosphofructokinase, liver type	Pfkl	FUNCTION: Catalyzes the phosphorylation of D-fructose 6-phosphate to fructose 1,6-bisphosphate by ATP, the first committing step of glycolysis (By similarity). Negatively regulates the phagocyte oxidative burst in response to bacterial infection by controlling cellular NADPH biosynthesis and NADPH oxidase-derived reactive oxygen species. Upon macrophage activation, drives the metabolic switch tow…	ATP-dependent 6-phosphofructokinase, liver type OS=Mus musculus OX=10090 GN=Pfkl PE=1 SV=4	1xTMTpro [K6];1xTMTpro [N-Term];1xPhospho [T/S]	P12382 [773-780]	P12382 1xPhospho [T/S]	1	3	1568.86	-1.64	1.032	1.23923	1.25121	1.17415	0.909479	0.908167	0.898077	0.905241	1.29705	0.019535
[K].STSPPPSPEVWAESR.[T]	2	Q9WV69	Dematin	Dmtn	FUNCTION: Membrane-cytoskeleton-associated protein with F-actin-binding activity that induces F-actin bundles formation and stabilization. Its F-actin-bundling activity is reversibly regulated upon its phosphorylation by the cAMP-dependent protein kinase A (PKA). Binds to the erythrocyte membrane glucose transporter-1 SLC2A1/GLUT1, and hence stabilizes and attaches the spectrin-actin network to t…	Dematin OS=Mus musculus OX=10090 GN=Dmtn PE=1 SV=1	1xTMTpro [N-Term];1xPhospho [T/S]	Q9WV69 [90-104]	Q9WV69 1xPhospho [T/S]	0	50	2010.95	2.95	1.3105	1.36391	1.43016	1.36819	0.938774	1.14372	1.08749	1.05666	1.29482	0.011384
[K].SSSSVSPSSNAPGSCSPDGVDQR.[F]	1	A2ALK8	Tyrosine-protein phosphatase non-receptor type 3	Ptpn3	FUNCTION: May act at junctions between the membrane and the cytoskeleton. {ECO:0000250}.	Tyrosine-protein phosphatase non-receptor type 3 OS=Mus musculus OX=10090 GN=Ptpn3 PE=1 SV=1	1xCarbamidomethyl [C15];1xTMTpro [N-Term];1xPhospho [S16(100)]	A2ALK8 [454-476]	A2ALK8 1xPhospho [S469(100)]	0	25	2649.14	-0.55	1.24881	1.14157	1.02466	1.13835	0.948809	0.837026	0.854167	0.880001	1.29358	0.0245272
[R].ALSPAER.[R]	1	Q80U72	Protein scribble homolog	Scrib	FUNCTION: Scaffold protein involved in different aspects of polarized cell differentiation regulating epithelial and neuronal morphogenesis and T-cell polarization (PubMed:12499390, PubMed:18716323, PubMed:19041750, PubMed:18329370). Via its interaction with CRTAM, required for the late phase polarization of a subset of CD4+ T-cells, which in turn regulates TCR-mediated proliferation and IFNG and…	Protein scribble homolog OS=Mus musculus OX=10090 GN=Scrib PE=1 SV=2	1xTMTpro [N-Term];1xPhospho [S3(100)]	Q80U72 [1466-1472]	Q80U72 1xPhospho [S1468(100)]	0	3	1127.58	0.17	0.974969	0.974076	0.943187	0.964078	0.865252	0.617743	0.7532	0.745398	1.29337	0.0390105
[R].ATPEPSGTPSSDTVSR.[L]	1	O89053	Coronin-1A	Coro1a	FUNCTION: May be a crucial component of the cytoskeleton of highly motile cells, functioning both in the invagination of large pieces of plasma membrane, as well as in forming protrusions of the plasma membrane involved in cell locomotion. In mycobacteria-infected cells, its retention on the phagosomal membrane prevents fusion between phagosomes and lysosomes. {ECO:0000269|PubMed:10338208}.	Coronin-1A OS=Mus musculus OX=10090 GN=Coro1a PE=1 SV=5	1xTMTpro [N-Term];1xPhospho [S6(95)]	O89053 [417-432]	O89053 1xPhospho [S422(95)]	0	26	1972.92	0.18	1.1816	1.34041	1.10926	1.21042	0.999215	0.952686	0.858505	0.936802	1.29208	0.0265971
[R].QPEASSSSQASREAGSR.[G]	1	O88634	Proteinase-activated receptor 4	F2rl3	FUNCTION: Receptor for activated thrombin or trypsin coupled to G proteins that stimulate phosphoinositide hydrolysis. May play a role in platelets activation.	Proteinase-activated receptor 4 OS=Mus musculus OX=10090 GN=F2rl3 PE=1 SV=2	1xTMTpro [N-Term];2xPhospho [S5(92.8); S11(99.6)]	O88634 [370-386]	O88634 2xPhospho [S374(92.8); S380(99.6)]	1	5	2198.94	1.57	1.07001	1.16853	1.18579	1.14144	0.913993	0.903437	0.840661	0.88603	1.28826	0.00393132
[K].GGGGNSSSSGSGSGSGSGSPSTGSSGSSSSPGAR.[R]	1	Q8BSY0	Aspartyl/asparaginyl beta-hydroxylase	Asph	FUNCTION: [Isoform 1]: specifically hydroxylates an Asp or Asn residue in certain epidermal growth factor-like (EGF) domains of a number of proteins. {ECO:0000269|PubMed:11773073}.	Aspartyl/asparaginyl beta-hydroxylase OS=Mus musculus OX=10090 GN=Asph PE=1 SV=1	1xTMTpro [N-Term];1xPhospho [S30(100)]	Q8BSY0 [9-42]	Q8BSY0 1xPhospho [S38(100)]	0	77	3116.3	0.72	1.39739	1.14154	1.19236	1.24376	0.945494	1.0172	0.938412	0.967034	1.28616	0.0280833
[R].SPSPESR.[S]	6	Q9Z0U1	Tight junction protein ZO-2	Tjp2	FUNCTION: Plays a role in tight junctions and adherens junctions.	Tight junction protein ZO-2 OS=Mus musculus OX=10090 GN=Tjp2 PE=1 SV=2	1xTMTpro [N-Term];1xPhospho [S3(100)]	Q9Z0U1 [265-271]	Q9Z0U1 1xPhospho [S267(100)]	0	20	1143.54	0.24	1.23976	1.1607	1.14594	1.18213	0.903481	0.922331	0.934567	0.920126	1.28475	0.00100865
[K].RSPTGSTASR.[G]	2	Q80TV8	CLIP-associating protein 1	Clasp1	FUNCTION: Microtubule plus-end tracking protein that promotes the stabilization of dynamic microtubules. Involved in the nucleation of noncentrosomal microtubules originating from the trans-Golgi network (TGN). Required for the polarization of the cytoplasmic microtubule arrays in migrating cells towards the leading edge of the cell. May act at the cell cortex to enhance the frequency of rescue o…	CLIP-associating protein 1 OS=Mus musculus OX=10090 GN=Clasp1 PE=1 SV=2	1xTMTpro [N-Term];1xPhospho [S2(93.9)]	Q80TV8 [571-580]	Q80TV8 1xPhospho [S572(100)]	1	17	1403.7	1.35	1.14889	1.20791	1.07803	1.14494	0.874465	0.807841	0.994828	0.892378	1.28303	0.0190057
[R].DHSSQSEEEVVEGEK.[E]	1	Q9Z2F7	BCL2/adenovirus E1B 19 kDa protein-interacting protein 3-like	Bnip3l	FUNCTION: Induces apoptosis. Interacts with viral and cellular anti-apoptosis proteins. Can overcome the suppressors BCL-2 and BCL-XL, although high levels of BCL-XL expression will inhibit apoptosis. Inhibits apoptosis induced by BNIP3. Involved in mitochondrial quality control via its interaction with SPATA18/MIEAP: in response to mitochondrial damage, participates in mitochondrial protein cata…	BCL2/adenovirus E1B 19 kDa protein-interacting protein 3-like OS=Mus musculus OX=10090 GN=Bnip3l PE=1 SV=1	1xTMTpro [K15];1xTMTpro [N-Term];1xPhospho [S6(99.9)]	Q9Z2F7 [114-128]	Q9Z2F7 1xPhospho [S119(99.9)]	0	23	2377.11	1.69	1.281	1.10799	1.17291	1.1873	0.997982	0.875695	0.902574	0.925417	1.28299	0.0139048
[R].SSEDYHLNSFSNPPR.[Q]	2	Q61143	Short transient receptor potential channel 6	Trpc6	FUNCTION: Thought to form a receptor-activated non-selective calcium permeant cation channel. Probably is operated by a phosphatidylinositol second messenger system activated by receptor tyrosine kinases or G-protein coupled receptors. Activated by diacylglycerol (DAG) in a membrane-delimited fashion, independently of protein kinase C. Seems not to be activated by intracellular calcium store depl…	Short transient receptor potential channel 6 OS=Mus musculus OX=10090 GN=Trpc6 PE=1 SV=3	1xTMTpro [N-Term];1xPhospho [S/Y]	Q61143 [838-852]	Q61143 1xPhospho [S/Y]	0	14	2133.96	-0.44	1.0282	1.108	1.19938	1.11186	0.798308	0.808559	0.994318	0.867062	1.28233	0.0385673
[K].SALEAESESLDSYTADSDSTSR.[R]	1	Q9R0Q1	Synaptotagmin-like protein 4	Sytl4	FUNCTION: Modulates exocytosis of dense-core granules and secretion of hormones in the pancreas and the pituitary. Interacts with vesicles containing negatively charged phospholipids in a Ca(2+)-independent manner. {ECO:0000269|PubMed:12590134}.	Synaptotagmin-like protein 4 OS=Mus musculus OX=10090 GN=Sytl4 PE=1 SV=1	1xTMTpro [N-Term];1xPhospho [S17(99.9)]	Q9R0Q1 [194-215]	Q9R0Q1 1xPhospho [S210(99.9)]	0	83	2705.16	2.22	1.14613	1.1838	1.44075	1.2569	0.96319	1.02425	0.961233	0.982892	1.27877	0.0446213
[R].ASAPISQWSPTR.[R]	1	Q8R411	Myc target protein 1	Myct1	FUNCTION: May regulate certain MYC target genes, MYC seems to be a direct upstream transcriptional activator. Does not seem to significantly affect growth cell capacity. Overexpression seems to mediate many of the known phenotypic features associated with MYC, including promotion of apoptosis, alteration of morphology, enhancement of anchorage-independent growth, tumorigenic conversion, promotion…	Myc target protein 1 OS=Mus musculus OX=10090 GN=Myct1 PE=1 SV=1	1xTMTpro [N-Term];1xPhospho [T11(98.4)]	Q8R411 [51-62]	Q8R411 1xPhospho [T61(98.4)]	0	13	1684.84	1.69	1.03476	1.227	1.18183	1.14787	0.846848	1.02921	0.818837	0.898298	1.27782	0.0468289
[K].GSPQAGMDLSFATR.[T]	3	Q99L88	Beta-1-syntrophin	Sntb1	FUNCTION: Adapter protein that binds to and probably organizes the subcellular localization of a variety of membrane proteins. May link various receptors to the actin cytoskeleton and the dystrophin glycoprotein complex.	Beta-1-syntrophin OS=Mus musculus OX=10090 GN=Sntb1 PE=1 SV=4	1xOxidation [M7];1xTMTpro [N-Term];1xPhospho [S2(100)]	Q99L88 [387-400]	Q99L88 1xPhospho [S388(100)]	0	28	1837.85	-1.78	1.13206	1.17869	1.22494	1.17857	0.936219	0.834452	0.998445	0.923039	1.27683	0.00957129
[K].SPAAPGQSPTGSVCYER.[N]	1	Q91W50	Cold shock domain-containing protein E1	Csde1	FUNCTION: RNA-binding protein. Required for internal initiation of translation of human rhinovirus RNA. May be involved in translationally coupled mRNA turnover. Implicated with other RNA-binding proteins in the cytoplasmic deadenylation/translational and decay interplay of the FOS mRNA mediated by the major coding-region determinant of instability (mCRD) domain. Required for efficient formation …	Cold shock domain-containing protein E1 OS=Mus musculus OX=10090 GN=Csde1 PE=1 SV=1	1xCarbamidomethyl [C14];1xTMTpro [N-Term];1xPhospho [S8(100)]	Q91W50 [116-132]	Q91W50 1xPhospho [S123(100)]	0	33	2147.98	1.99	1.05741	1.22549	1.10762	1.13017	0.922164	0.881163	0.856207	0.886511	1.27485	0.0103131
[R].ISQVSSGETEYNPGEAR.[-]	1	Q6ZQA0	Neurobeachin-like protein 2	Nbeal2	FUNCTION: Probably involved in thrombopoiesis. Plays a role in the development or secretion of alpha-granules, that contain several growth factors important for platelet biogenesis (By similarity). {ECO:0000250}.	Neurobeachin-like protein 2 OS=Mus musculus OX=10090 GN=Nbeal2 PE=1 SV=2	1xTMTpro [N-Term];1xPhospho [S6(97.1)]	Q6ZQA0 [2726-2742]	Q6ZQA0 1xPhospho [S2731(97.1)]	0	29	2208.01	0.82	1.04472	1.16019	1.25849	1.15447	0.910676	0.977563	0.830716	0.906318	1.2738	0.0296342
[K].VTGSTSDPGSR.[N]	1	Q80TQ2	Ubiquitin carboxyl-terminal hydrolase CYLD	Cyld	FUNCTION: Deubiquitinase that specifically cleaves 'Lys-63'- and linear 'Met-1'-linked polyubiquitin chains and is involved in NF-kappa-B activation and TNF-alpha-induced necroptosis (PubMed:17548520, PubMed:28701375, PubMed:29291351). Plays an important role in the regulation of pathways leading to NF-kappa-B activation (PubMed:16713561). Contributes to the regulation of cell survival, prolifera…	Ubiquitin carboxyl-terminal hydrolase CYLD OS=Mus musculus OX=10090 GN=Cyld PE=1 SV=2	1xTMTpro [N-Term];1xPhospho [S10(97.4)]	Q80TQ2 [336-346]	Q80TQ2 1xPhospho [S345(97.4)]	0	10	1447.67	0.71	1.0426	1.12994	0.954241	1.04226	0.821564	0.734682	0.905939	0.820728	1.26992	0.0352632
[R].SSDSGLPSDIPHVR.[L]	73	Q8K558	Trem-like transcript 1 protein	Treml1	FUNCTION: Cell surface receptor that may play a role in the innate and adaptive immune response. {ECO:0000269|PubMed:12393607}.	Trem-like transcript 1 protein OS=Mus musculus OX=10090 GN=Treml1 PE=1 SV=2	1xTMTpro [N-Term];1xPhospho [S2(100)]	Q8K558 [228-241]	Q8K558 1xPhospho [S229(100)]	0	44	1850.9	1.59	1.14509	1.04679	1.13971	1.11053	0.863287	0.880642	0.881291	0.875073	1.26907	0.00191489
[K].EADEEDSDEETSYPER.[S]	3	Q9CQF4	Mitochondrial transcription rescue factor 1	Mtres1	FUNCTION: Mitochondrial RNA-binding protein involved in mitochondrial transcription regulation. Functions as a protective factor to maintain proper mitochondrial RNA level during stress. Acts at the transcription level and its protective function depends on its RNA binding ability. {ECO:0000250|UniProtKB:Q9P0P8}.	Mitochondrial transcription rescue factor 1 OS=Mus musculus OX=10090 GN=Mtres1 PE=1 SV=1	1xTMTpro [N-Term];1xPhospho [S7(100)]	Q9CQF4 [100-115]	Q9CQF4 1xPhospho [S106(100)]	0	50	2284.89	1.53	1.20125	1.08625	1.21966	1.16905	0.981374	0.928189	0.859953	0.923172	1.26634	0.01077
[K].TAQDPGISPSQSLCAESSR.[G]	2	Q8K2Y9	Cerebral cavernous malformations protein 2 homolog	Ccm2	FUNCTION: Component of the CCM signaling pathway which is a crucial regulator of heart and vessel formation and integrity. May act through the stabilization of endothelial cell junctions. May also function as a scaffold protein for MAP2K3-MAP3K3 signaling. Seems to play a major role in the modulation of MAP3K3-dependent p38 activation induced by hyperosmotic shock. {ECO:0000269|PubMed:14634666, E…	Cerebral cavernous malformations protein 2 homolog OS=Mus musculus OX=10090 GN=Ccm2 PE=1 SV=1	1xCarbamidomethyl [C14];1xTMTpro [N-Term];1xPhospho [S8(99.9)]	Q8K2Y9 [157-175]	Q8K2Y9 1xPhospho [S164(100)]	0	55	2375.09	-2.28	1.09555	1.04772	1.22817	1.12381	0.842198	0.896173	0.929922	0.889431	1.26352	0.0171734
[K].GAYVPSSPTR.[L]	4	Q80W47	WD repeat domain phosphoinositide-interacting protein 2	Wipi2	FUNCTION: Component of the autophagy machinery that controls the major intracellular degradation process by which cytoplasmic materials are packaged into autophagosomes and delivered to lysosomes for degradation. Involved in an early step of the formation of preautophagosomal structures. Binds and is activated by phosphatidylinositol 3-phosphate (PtdIns3P) forming on membranes of the endoplasmic …	WD repeat domain phosphoinositide-interacting protein 2 OS=Mus musculus OX=10090 GN=Wipi2 PE=1 SV=1	1xTMTpro [N-Term];1xPhospho [S/T/Y]	Q80W47 [389-398]	Q80W47 1xPhospho [S/T/Y]	0	13	1418.7	1.2	1.14197	1.20689	0.989375	1.11275	0.898516	0.90014	0.844561	0.881072	1.26295	0.0258767
[R].AIEGSSPADNR.[Y]	1	Q8VE11	Myotubularin-related protein 6	Mtmr6	FUNCTION: Phosphatase that acts on lipids with a phosphoinositol headgroup. Dephosphorylates phosphatidylinositol 3-phosphate (PtdIns(3)P) and phosphatidylinositol 3,5-bisphosphate. Binds with high affinity to phosphatidylinositol 3,5-bisphosphate (PtdIns(3,5)P2) but also to phosphatidylinositol 3-phosphate (PtdIns(3)P), phosphatidylinositol 4-phosphate (PtdIns(4)P), and phosphatidylinositol 5-ph…	Myotubularin-related protein 6 OS=Mus musculus OX=10090 GN=Mtmr6 PE=1 SV=1	1xTMTpro [N-Term];1xPhospho [S]	Q8VE11 [580-590]	Q8VE11 1xPhospho [S]	0	8	1500.7	-0.33	1.09833	1.08313	0.940573	1.04068	0.833017	0.814065	0.826445	0.824509	1.26218	0.0128857
[K].SNQAPAPGAVPITPSTAR.[I]	1	Q91V24	ATP-binding cassette sub-family A member 7	Abca7	FUNCTION: Probable ATP-binding cassette (ABC) transporter that plays a role in lipid homeostasis and macrophage-mediated phagocytosis (PubMed:12917409, PubMed:15550377, PubMed:16908670, PubMed:27472885, PubMed:27030769, PubMed:20495215). Binds APOA1 and may function in apolipoprotein-mediated phospholipid efflux from cells (PubMed:12917409). May also mediate cholesterol efflux (By similarity). Ma…	ATP-binding cassette sub-family A member 7 OS=Mus musculus OX=10090 GN=Abca7 PE=1 SV=1	1xTMTpro [N-Term];1xPhospho [T13(96.1)]	Q91V24 [1078-1095]	Q91V24 1xPhospho [T1090(96.1)]	0	24	2119.09	-1.86	1.22229	1.23575	1.12323	1.19376	1.09373	0.870263	0.874939	0.946311	1.26149	0.0389906
[K].LRDSLGR.[T]	3	Q8JZN5	Complex I assembly factor ACAD9, mitochondrial	Acad9	FUNCTION: As part of the MCIA complex, primarily participates in the assembly of the mitochondrial complex I and therefore plays a role in oxidative phosphorylation. This moonlighting protein has also a dehydrogenase activity toward a broad range of substrates with greater specificity for long-chain unsaturated acyl-CoAs. However, in vivo, it does not seem to play a primary role in fatty acid oxi…	Complex I assembly factor ACAD9, mitochondrial OS=Mus musculus OX=10090 GN=Acad9 PE=1 SV=2	1xTMTpro [N-Term];1xPhospho [S4(100)]	Q8JZN5 [475-481]	Q8JZN5 1xPhospho [S478(100)]	1	8	1200.64	0.02	1.14358	1.32881	1.43617	1.30285	1.00788	0.984169	1.11055	1.0342	1.25977	0.0458043
[K].QIHTGSLR.[L]	5	Q9R1X5	Multidrug resistance-associated protein 5	Abcc5	FUNCTION: Acts as a multispecific organic anion pump which can transport nucleotide analogs (By similarity). Heme transporter required for the translocation of cytosolic haem to the secretory pathway (By similarity). {ECO:0000250|UniProtKB:O15440}.	Multidrug resistance-associated protein 5 OS=Mus musculus OX=10090 GN=Abcc5 PE=1 SV=2	1xTMTpro [N-Term];1xPhospho [T/S]	Q9R1X5 [566-573]	Q9R1X5 1xPhospho [T/S]	0	29	1295.68	0.18	1.09316	1.1668	1.26031	1.17342	0.869733	1.03774	0.889365	0.93228	1.25866	0.0283136
[K].LLEGTGSEVSSTR.[R]	1	O88855	Leukotriene B4 receptor 1	Ltb4r	FUNCTION: Receptor for leukotriene B4, a potent chemoattractant involved in inflammation and immune response.	Leukotriene B4 receptor 1 OS=Mus musculus OX=10090 GN=Ltb4r PE=2 SV=1	1xTMTpro [N-Term];1xPhospho [S7(100)]	O88855 [304-316]	O88855 1xPhospho [S310(100)]	0	36	1719.85	1.01	1.14247	1.10639	1.15662	1.13516	1.02611	0.803529	0.877074	0.902239	1.25816	0.0256273
[R].HPPSPPSR.[R]	8	Q8VIK5	Platelet endothelial aggregation receptor 1	Pear1	FUNCTION: When overexpressed, reduces the number of both early and late non-adherent myeloid progenitor cells. {ECO:0000269|PubMed:17226770}.	Platelet endothelial aggregation receptor 1 OS=Mus musculus OX=10090 GN=Pear1 PE=1 SV=1	1xTMTpro [N-Term];1xPhospho [S7(98.1)]	Q8VIK5 [1023-1030]	Q8VIK5 1xPhospho [S1029(98.2)]	0	7	1258.63	0.24	1.16932	1.13145	1.28779	1.19619	0.960526	0.990524	0.905725	0.952258	1.25616	0.0101638
[K].IHVSDQELQSANASVDDSR.[L]	1	Q02053	Ubiquitin-like modifier-activating enzyme 1	Uba1	FUNCTION: Catalyzes the first step in ubiquitin conjugation to mark cellular proteins for degradation through the ubiquitin-proteasome system (PubMed:1511901). Activates ubiquitin by first adenylating its C-terminal glycine residue with ATP, and thereafter linking this residue to the side chain of a cysteine residue in E1, yielding a ubiquitin-E1 thioester and free AMP. Essential for the formatio…	Ubiquitin-like modifier-activating enzyme 1 OS=Mus musculus OX=10090 GN=Uba1 PE=1 SV=1	1xTMTpro [N-Term];1xPhospho [S4(100)]	Q02053 [807-825]	Q02053 1xPhospho [S810(100)]	0	9	2455.14	-4.08	1.23754	1.0803	1.20912	1.17565	0.942763	0.963725	0.912296	0.939595	1.25123	0.00957184
[RK].MVDVGGQRSER.[RK]	1	P30677	Guanine nucleotide-binding protein subunit alpha-14	Gna14	FUNCTION: Guanine nucleotide-binding proteins (G proteins) are involved as modulators or transducers in various transmembrane signaling systems.	Guanine nucleotide-binding protein subunit alpha-14 OS=Mus musculus OX=10090 GN=Gna14 PE=1 SV=2	1xTMTpro [N-Term];1xPhospho [S9(100)]	P30677 [199-209]	P30677 1xPhospho [S207(100)]	1	7	1617.77	0.02	1.04272	1.10251	1.24998	1.13174	0.945613	0.885557	0.882525	0.904565	1.25114	0.0249169
[K].LEENGDLYPESP.[-]	1	Q3UDP0	WD repeat-containing protein 41	Wdr41	FUNCTION: Non-catalytic component of the C9orf72-SMCR8 complex, a complex that has guanine nucleotide exchange factor (GEF) activity and regulates autophagy. The C9orf72-SMCR8 complex promotes the exchange of GDP to GTP, converting inactive GDP-bound RAB8A and RAB39B into their active GTP-bound form, thereby promoting autophagosome maturation. The C9orf72-SMCR8 complex also acts as a negative reg…	WD repeat-containing protein 41 OS=Mus musculus OX=10090 GN=Wdr41 PE=1 SV=1	1xTMTpro [N-Term];1xPhospho [S11(100)]	Q3UDP0 [449-460]	Q3UDP0 1xPhospho [S459(100)]	0	45	1746.78	1.76	1.13992	1.16399	0.974642	1.09285	0.788331	0.879502	0.956244	0.874692	1.24941	0.0468244
[R].LSTSPTPGSAAAAR.[S]	1	Q8C0V0	Serine/threonine-protein kinase tousled-like 1	Tlk1	FUNCTION: Rapidly and transiently inhibited by phosphorylation following the generation of DNA double-stranded breaks during S-phase. This is cell cycle checkpoint and ATM-pathway dependent and appears to regulate processes involved in chromatin assembly (By similarity). Isoform 3 protects the cells from the ionizing radiation by facilitating the repair of DSBs. In vitro, phosphorylates histone H…	Serine/threonine-protein kinase tousled-like 1 OS=Mus musculus OX=10090 GN=Tlk1 PE=1 SV=2	1xTMTpro [N-Term];1xPhospho [T/S]	Q8C0V0 [19-32]	Q8C0V0 1xPhospho [T/S]	0	4	1670.84	0.32	0.983777	1.1015	1.08043	1.05524	0.863368	0.828586	0.842287	0.844747	1.24917	0.00501185
[R].AEAEASPR.[A]	1	D3YZV8	Coiled-coil domain-containing protein 8 homolog	Ccdc8	FUNCTION: Core component of the 3M complex, a complex required to regulate microtubule dynamics and genome integrity. It is unclear how the 3M complex regulates microtubules, it could act by controlling the level of a microtubule stabilizer. Required for localization of CUL7 to the centrosome. {ECO:0000250|UniProtKB:Q9H0W5}.	Coiled-coil domain-containing protein 8 homolog OS=Mus musculus OX=10090 GN=Ccdc8 PE=1 SV=2	1xTMTpro [N-Term];1xPhospho [S6(100)]	D3YZV8 [520-527]	D3YZV8 1xPhospho [S525(100)]	0	20	1214.57	-1.78	1.24691	1.02961	1.21677	1.16443	0.911554	0.956833	0.93009	0.932826	1.24828	0.028689
[K].ESSDNQPPSPSLPEELK.[G]	2	Q5PR69	Capping protein inhibiting regulator of actin dynamics	Crad	FUNCTION: Involved in epithelial cell integrity by acting on the dynamics of the actin cytoskeleton (PubMed:30361697). Positively regulates the actin polymerization, by inhibiting the interaction of actin-capping proteins with actin (By similarity). {ECO:0000250|UniProtKB:Q6ZU35, ECO:0000269|PubMed:30361697}.	Capping protein inhibiting regulator of actin dynamics OS=Mus musculus OX=10090 GN=Crad PE=1 SV=3	1xTMTpro [K17];1xTMTpro [N-Term];1xPhospho [S9(98.5)]	Q5PR69 [984-1000]	Q5PR69 1xPhospho [S992(100)]	0	47	2542.26	0.95	1.09198	1.14953	1.04066	1.09406	0.916523	0.872505	0.851077	0.880035	1.2432	0.00438439
[R].AAEEAWTQSQQK.[L]	1	Q61712	DnaJ homolog subfamily C member 1	Dnajc1	FUNCTION: May modulate protein synthesis. {ECO:0000250}.	DnaJ homolog subfamily C member 1 OS=Mus musculus OX=10090 GN=Dnajc1 PE=1 SV=1	1xTMTpro [K12];1xTMTpro [N-Term];1xPhospho [S9(100)]	Q61712 [490-501]	Q61712 1xPhospho [S498(100)]	0	23	2065.02	0.94	1.17711	1.2644	1.1138	1.18511	0.899968	0.998598	0.965204	0.95459	1.24148	0.0116917
[R].IDSTEVIYQPR.[R]	1	Q9WTK7	Serine/threonine-protein kinase STK11	Stk11	FUNCTION: Tumor suppressor serine/threonine-protein kinase that controls the activity of AMP-activated protein kinase (AMPK) family members, thereby playing a role in various processes such as cell metabolism, cell polarity, apoptosis and DNA damage response. Acts by phosphorylating the T-loop of AMPK family proteins, thus promoting their activity: phosphorylates PRKAA1, PRKAA2, BRSK1, BRSK2, MAR…	Serine/threonine-protein kinase STK11 OS=Mus musculus OX=10090 GN=Stk11 PE=1 SV=1	1xTMTpro [N-Term];1xPhospho [S3(100)]	Q9WTK7 [29-39]	Q9WTK7 1xPhospho [S31(100)]	0	26	1704.85	0.76	1.07015	1.21829	1.02213	1.10352	0.883908	0.845244	0.945627	0.891593	1.2377	0.0323681
[R].CSGPHINSAR.[R]	1	Q6ZPE2	Myotubularin-related protein 5	Sbf1	FUNCTION: Acts as an adapter for the phosphatase MTMR2 to regulate MTMR2 catalytic activity and subcellular location. May function as a guanine nucleotide exchange factor (GEF) activating RAB28. Promotes the exchange of GDP to GTP, converting inactive GDP-bound Rab proteins into their active GTP-bound form. Inhibits myoblast differentiation in vitro and induces oncogenic transformation in fibrobl…	Myotubularin-related protein 5 OS=Mus musculus OX=10090 GN=Sbf1 PE=1 SV=2	1xCarbamidomethyl [C1];1xTMTpro [N-Term];1xPhospho [S8(100)]	Q6ZPE2 [552-561]	Q6ZPE2 1xPhospho [S559(100)]	0	41	1482.68	0.83	1.28285	1.11278	1.12469	1.17344	0.849041	1.03725	0.967585	0.951292	1.23352	0.0458117
[R].HVTLPSSPR.[S]	3	A2AN08	E3 ubiquitin-protein ligase UBR4	Ubr4	FUNCTION: E3 ubiquitin-protein ligase which is a component of the N-end rule pathway. Recognizes and binds to proteins bearing specific N-terminal residues that are destabilizing according to the N-end rule, leading to their ubiquitination and subsequent degradation. Together with clathrin, forms meshwork structures involved in membrane morphogenesis and cytoskeletal organization. Regulates integ…	E3 ubiquitin-protein ligase UBR4 OS=Mus musculus OX=10090 GN=Ubr4 PE=1 SV=1	1xTMTpro [N-Term];1xPhospho [T3(100)]	A2AN08 [2710-2718]	A2AN08 1xPhospho [T2712(95.5)]	0	13	1377.72	-0.03	1.04243	1.12735	1.12925	1.09968	0.867809	0.811011	0.999893	0.892904	1.23157	0.0302176
[R].VTHEVAGELSPR.[D]	1	Q69Z38	Inactive tyrosine-protein kinase PEAK1	Peak1	FUNCTION: Probable catalytically inactive kinase. Scaffolding protein that regulates the cytoskeleton to control cell spreading and migration by modulating focal adhesion dynamics. Acts as a scaffold for mediating EGFR signaling. {ECO:0000250|UniProtKB:Q9H792}.	Inactive tyrosine-protein kinase PEAK1 OS=Mus musculus OX=10090 GN=Peak1 PE=1 SV=4	1xTMTpro [N-Term];1xPhospho [S10(100)]	Q69Z38 [1041-1052]	Q69Z38 1xPhospho [S1050(100)]	0	19	1678.85	0.08	1.08785	1.07144	1.20622	1.12184	0.864198	0.848163	1.02525	0.912539	1.22936	0.0415606
[K].ASSGDISPYDNNSPVLSER.[S]	8	O54834	Rho GTPase-activating protein 6	Arhgap6	FUNCTION: GTPase activator for the Rho-type GTPases by converting them to an inactive GDP-bound state. Could regulate the interactions of signaling molecules with the actin cytoskeleton. Promotes continuous elongation of cytoplasmic processes during cell motility and simultaneous retraction of the cell body changing the cell morphology (By similarity). {ECO:0000250}.	Rho GTPase-activating protein 6 OS=Mus musculus OX=10090 GN=Arhgap6 PE=1 SV=3	1xTMTpro [N-Term];1xPhospho [S7(100)]	O54834 [663-681]	O54834 1xPhospho [S669(100)]	0	72	2392.1	-0.27	1.14287	1.0767	1.02549	1.08169	0.939041	0.801444	0.901023	0.880503	1.22849	0.0194892
[K].EEPSPATK.[F]	5	B1AZP2	Disks large-associated protein 4	Dlgap4	FUNCTION: May play a role in the molecular organization of synapses and neuronal cell signaling. Could be an adapter protein linking ion channel to the subsynaptic cytoskeleton. May induce enrichment of PSD-95/SAP90 at the plasma membrane (By similarity). {ECO:0000250}.	Disks large-associated protein 4 OS=Mus musculus OX=10090 GN=Dlgap4 PE=1 SV=1	1xTMTpro [K8];1xTMTpro [N-Term];1xPhospho [S4(100)]	B1AZP2 [680-687]	B1AZP2 1xPhospho [S683(100)]	0	15	1546.8	1.26	1.14916	1.14674	1.09644	1.13078	0.951465	0.8905	0.934146	0.92537	1.22198	0.00119317
[K].HLSTPSSVSPEPQDPAK.[L]	2	Q8R4H2	Rho guanine nucleotide exchange factor 12	Arhgef12	FUNCTION: May play a role in the regulation of RhoA GTPase by guanine nucleotide-binding alpha-12 (GNA12) and alpha-13 (GNA13). Acts as guanine nucleotide exchange factor (GEF) for RhoA GTPase and may act as GTPase-activating protein (GAP) for GNA12 and GNA13 (By similarity). {ECO:0000250}.	Rho guanine nucleotide exchange factor 12 OS=Mus musculus OX=10090 GN=Arhgef12 PE=1 SV=2	1xTMTpro [K17];1xTMTpro [N-Term];1xPhospho [S/T]	Q8R4H2 [629-645]		0	49	2465.26	2.17	1.00105	0.941924	0.911881	0.951618	0.83785	0.782276	0.755969	0.792032	1.20149	0.0109842
[K].YQYGGLNSGRPVTPPR.[T]	2	P62141	Serine/threonine-protein phosphatase PP1-beta catalytic subunit	Ppp1cb	FUNCTION: Protein phosphatase that associates with over 200 regulatory proteins to form highly specific holoenzymes which dephosphorylate hundreds of biological targets. Protein phosphatase (PP1) is essential for cell division, it participates in the regulation of glycogen metabolism, muscle contractility and protein synthesis. Involved in regulation of ionic conductances and long-term synaptic p…	Serine/threonine-protein phosphatase PP1-beta catalytic subunit OS=Mus musculus OX=10090 GN=Ppp1cb PE=1 SV=3	1xTMTpro [N-Term];1xPhospho [T13(99.8)]	P62141 [304-319]	P62141 1xPhospho [T316(100)]	0	11	2146.08	0.2	0.957834	0.868225	0.910993	0.912351	1.06845	1.08024	1.14031	1.09633	0.832185	0.00572613
[R].SSPGPHR.[E]	1	Q5D1E7	Endoribonuclease ZC3H12A	Zc3h12a	FUNCTION: Endoribonuclease involved in various biological functions such as cellular inflammatory response and immune homeostasis, glial differentiation of neuroprogenitor cells, cell death of cardiomyocytes, adipogenesis and angiogenesis. Functions as an endoribonuclease involved in mRNA decay (PubMed:26000482). Modulates the inflammatory response by promoting the degradation of a set of transla…	Endoribonuclease ZC3H12A OS=Mus musculus OX=10090 GN=Zc3h12a PE=1 SV=2	1xTMTpro [N-Term];1xPhospho [S1(100)]	Q5D1E7 [385-391]	Q5D1E7 1xPhospho [S385(100)]	0	10	1121.54	-0.57	0.930537	0.898231	0.864287	0.897685	1.06004	1.0112	1.17607	1.08244	0.829319	0.0244723
[K].MADEAGSEAHR.[E]	4	E9PV24	Fibrinogen alpha chain	Fga	FUNCTION: Cleaved by the protease thrombin to yield monomers which, together with fibrinogen beta (FGB) and fibrinogen gamma (FGG), polymerize to form an insoluble fibrin matrix. Fibrin has a major function in hemostasis as one of the primary components of blood clots (PubMed:7649481). In addition, functions during the early stages of wound repair to stabilize the lesion and guide cell migration …	Fibrinogen alpha chain OS=Mus musculus OX=10090 GN=Fga PE=1 SV=1	1xOxidation [M1];1xTMTpro [N-Term];1xPhospho [S7(100)]	E9PV24 [525-535]	E9PV24 1xPhospho [S531(100)]	0	45	1573.66	0.1	1.01414	0.86169	0.896328	0.924054	1.09005	1.19065	1.08552	1.12207	0.823525	0.0262044
[K].QGECASVHPK.[T]	1	Q62179	Semaphorin-4B	Sema4b	FUNCTION: Inhibits axonal extension by providing local signals to specify territories inaccessible for growing axons.	Semaphorin-4B OS=Mus musculus OX=10090 GN=Sema4b PE=1 SV=2	1xCarbamidomethyl [C4];1xTMTpro [K10];1xTMTpro [N-Term];1xPhospho [S6(100)]	Q62179 [736-745]	Q62179 1xPhospho [S741(100)]	0	3	1800.9	0.59	0.911625	0.897485	1.00434	0.937815	1.03346	1.22844	1.1596	1.1405	0.822283	0.0375909
[R].ELSTPERGEE.[-]	1	E9Q137	Testis-expressed protein 264 homolog	Tex264		Testis-expressed protein 264 homolog OS=Mus musculus OX=10090 GN=Tex264 PE=2 SV=1	1xTMTpro [N-Term];1xPhospho [S/T]	E9Q137 [300-309]	E9Q137 1xPhospho [S/T]	1	1	1530.7	0.59	0.947647	1.00595	0.875953	0.943184	1.16066	1.04471	1.25465	1.15334	0.817783	0.0422644
[K].SPSDYSNFDPEFLNEKPQLSFSDK.[N]	1	P28867	Protein kinase C delta type	Prkcd	FUNCTION: Calcium-independent, phospholipid- and diacylglycerol (DAG)-dependent serine/threonine-protein kinase that plays contrasting roles in cell death and cell survival by functioning as a pro-apoptotic protein during DNA damage-induced apoptosis, but acting as an anti-apoptotic protein during cytokine receptor-initiated cell death, is involved in tumor suppression, is required for oxygen rad…	Protein kinase C delta type OS=Mus musculus OX=10090 GN=Prkcd PE=1 SV=3	2xTMTpro [K16; K24];1xTMTpro [N-Term];1xPhospho [S20(100)]	P28867 [624-647]	P28867 1xPhospho [S643(100)]	0	32	3783.86	1	0.941476	1.07873	0.866848	0.962353	1.23322	1.14604	1.15309	1.17745	0.817321	0.0341697
[R].YSGDSDSSASSAQSGPMGAR.[S]	3	Q8JZP9	GAS2-like protein 1	Gas2l1	FUNCTION: Seems to be involved in the cross-linking of microtubules and microfilaments (By similarity). Regulates microtubule dynamics and stability by interacting with microtubule plus-end tracking proteins, such as MAPRE1, to regulate microtubule growth along actin stress fibers (By similarity). {ECO:0000250|UniProtKB:Q99501}.	GAS2-like protein 1 OS=Mus musculus OX=10090 GN=Gas2l1 PE=1 SV=1	1xOxidation [M17];1xTMTpro [N-Term];1xPhospho [S5(99.2)]	Q8JZP9 [351-370]	Q8JZP9 1xPhospho [S355(100)]	0	53	2317.96	-0.1	0.97959	0.962553	0.81663	0.919591	1.08543	1.16307	1.13357	1.12736	0.815705	0.0211912
[R].GGGSFVQNNQPVGLR.[G]	2	Q61768	Kinesin-1 heavy chain	Kif5b	FUNCTION: Microtubule-dependent motor required for normal distribution of mitochondria and lysosomes. May be involved in the mechanisms of growth arrest induced by exposure to DNA-damaging drugs or by cellular senescence (PubMed:9657148). Can induce formation of neurite-like membrane protrusions in non-neuronal cells in a ZFYVE27-dependent manner (PubMed:21976701). Regulates centrosome and nuclea…	Kinesin-1 heavy chain OS=Mus musculus OX=10090 GN=Kif5b PE=1 SV=3	1xTMTpro [N-Term];1xPhospho [S4(100)]	Q61768 [942-956]	Q61768 1xPhospho [S945(100)]	0	36	1913.96	0.62	0.868898	0.834797	0.909245	0.87098	1.01362	0.989181	1.20385	1.06888	0.81485	0.0498007
[R].ETSATTLSPGAGNR.[G]	1	E9Q137	Testis-expressed protein 264 homolog	Tex264		Testis-expressed protein 264 homolog OS=Mus musculus OX=10090 GN=Tex264 PE=2 SV=1	1xTMTpro [N-Term];1xPhospho [T/S]	E9Q137 [236-249]	E9Q137 1xPhospho [T/S]	0	14	1745.84	1.05	0.830617	0.968269	0.856182	0.885023	1.08884	1.08184	1.11664	1.09577	0.807671	0.0084301
[K].ANNLSSLSK.[K]	1	O08547	Vesicle-trafficking protein SEC22b	Sec22b	FUNCTION: SNARE involved in targeting and fusion of ER-derived transport vesicles with the Golgi complex as well as Golgi-derived retrograde transport vesicles with the ER.	Vesicle-trafficking protein SEC22b OS=Mus musculus OX=10090 GN=Sec22b PE=1 SV=3	1xTMTpro [K9];1xTMTpro [N-Term];1xPhospho [S5(100)]	O08547 [170-178]	O08547 1xPhospho [S174(100)]	0	1	1621.88	0.03	0.812688	0.910244	0.852961	0.858631	1.02635	1.0876	1.08125	1.06507	0.806176	0.00385527
[K].SSTCVGCNHLVCR.[E]	1	Q9R0Q1	Synaptotagmin-like protein 4	Sytl4	FUNCTION: Modulates exocytosis of dense-core granules and secretion of hormones in the pancreas and the pituitary. Interacts with vesicles containing negatively charged phospholipids in a Ca(2+)-independent manner. {ECO:0000269|PubMed:12590134}.	Synaptotagmin-like protein 4 OS=Mus musculus OX=10090 GN=Sytl4 PE=1 SV=1	3xCarbamidomethyl [C4; C7; C12];1xTMTpro [N-Term];1xPhospho [S2(97.9)]	Q9R0Q1 [77-89]	Q9R0Q1 1xPhospho [S78(97.9)]	0	47	1933.84	1.45	1.04927	1.05371	0.929896	1.01096	1.23396	1.22498	1.34897	1.2693	0.796468	0.0104966
[R].TSGSSSSDVTK.[A]	2	Q5SXY1	Cytospin-B	Specc1		Cytospin-B OS=Mus musculus OX=10090 GN=Specc1 PE=1 SV=2	1xTMTpro [K11];1xTMTpro [N-Term];1xPhospho [S/T]	Q5SXY1 [310-320]	Q5SXY1 1xPhospho [S/T]	0	26	1743.87	1.76	0.601177	0.73074	0.747001	0.692973	0.814441	0.891229	0.914347	0.873339	0.793475	0.0307586
[R].SQNSSVSSTTGK.[S]	1	Q8BZ60	Stonin-2	Ston2	FUNCTION: Adapter protein involved in endocytic machinery. Involved in the synaptic vesicle recycling. May facilitate clathrin-coated vesicle uncoating (By similarity). {ECO:0000250}.	Stonin-2 OS=Mus musculus OX=10090 GN=Ston2 PE=1 SV=1	1xTMTpro [K12];1xTMTpro [N-Term];1xPhospho [S1(100)]	Q8BZ60 [339-350]	Q8BZ60 1xPhospho [S339(100)]	0	18	1870.94	0.8	0.91521	0.924574	0.981356	0.94038	1.1431	1.15852	1.26197	1.18786	0.791657	0.00439118
[K].ADAEGESDLENSR.[K]	1	P26039	Talin-1	Tln1	FUNCTION: Probably involved in connections of major cytoskeletal structures to the plasma membrane. High molecular weight cytoskeletal protein concentrated at regions of cell-substratum contact and, in lymphocytes, at cell-cell contacts.	Talin-1 OS=Mus musculus OX=10090 GN=Tln1 PE=1 SV=2	1xTMTpro [N-Term];1xPhospho [S7(100)]	P26039 [842-854]	P26039 1xPhospho [S848(100)]	0	26	1776.76	-0.86	0.935528	0.74702	0.872019	0.851522	1.14216	0.976782	1.11226	1.07707	0.790595	0.0399714
[R].RATPEPSGTPSSDTVSR.[L]	3	O89053	Coronin-1A	Coro1a	FUNCTION: May be a crucial component of the cytoskeleton of highly motile cells, functioning both in the invagination of large pieces of plasma membrane, as well as in forming protrusions of the plasma membrane involved in cell locomotion. In mycobacteria-infected cells, its retention on the phagosomal membrane prevents fusion between phagosomes and lysosomes. {ECO:0000269|PubMed:10338208}.	Coronin-1A OS=Mus musculus OX=10090 GN=Coro1a PE=1 SV=5	1xTMTpro [N-Term];1xPhospho [T3(100)]	O89053 [416-432]	O89053 1xPhospho [T418(100)]	1	33	2129.02	-0.12	1.03774	0.899566	0.765395	0.900901	1.21197	1.12773	1.09659	1.14543	0.786518	0.0464647
[R].SSGSHSHSPSSHYR.[Y]	2	Q8R1S4	Protein MTSS 1	Mtss1	FUNCTION: Inhibits the nucleation of actin filaments in vitro. {ECO:0000269|PubMed:12482861}.	Protein MTSS 1 OS=Mus musculus OX=10090 GN=Mtss1 PE=1 SV=1	1xTMTpro [N-Term];1xPhospho [S8(100)]	Q8R1S4 [291-304]	Q8R1S4 1xPhospho [S298(100)]	0	52	1896.83	1.43	0.977335	1.04524	0.887469	0.970016	1.21642	1.17783	1.30626	1.23351	0.78639	0.0114082
[R].SSSSSQESLNRPFSSK.[W]	1	Q8BRT1	CLIP-associating protein 2	Clasp2	FUNCTION: Microtubule plus-end tracking protein that promotes the stabilization of dynamic microtubules. Involved in the nucleation of noncentrosomal microtubules originating from the trans-Golgi network (TGN). Required for the polarization of the cytoplasmic microtubule arrays in migrating cells towards the leading edge of the cell. May act at the cell cortex to enhance the frequency of rescue o…	CLIP-associating protein 2 OS=Mus musculus OX=10090 GN=Clasp2 PE=1 SV=1	1xTMTpro [K16];1xTMTpro [N-Term];1xPhospho [S]	Q8BRT1 [329-344]	Q8BRT1 1xPhospho [S]	0	7	2416.2	0.4	0.99597	0.900333	0.803003	0.899769	1.16069	1.14965	1.13663	1.14899	0.783097	0.0113389
[K].QAGSHSNSFR.[L]	4	P18052	Receptor-type tyrosine-protein phosphatase alpha	Ptpra	FUNCTION: Tyrosine protein phosphatase which is involved in integrin-mediated focal adhesion formation (PubMed:22801373). Following integrin engagement, specifically recruits BCAR3, BCAR1 and CRK to focal adhesions thereby promoting SRC-mediated phosphorylation of BRAC1 and the subsequent activation of PAK and small GTPase RAC1 and CDC42 (PubMed:22801373). {ECO:0000269|PubMed:22801373}.	Receptor-type tyrosine-protein phosphatase alpha OS=Mus musculus OX=10090 GN=Ptpra PE=1 SV=3	1xTMTpro [N-Term];1xPhospho [S4(100)]	P18052 [173-182]	P18052 1xPhospho [S176(100)]	0	20	1474.68	0.13	0.9931	0.906595	0.803753	0.901149	1.07057	1.25752	1.12593	1.15134	0.782696	0.0325418
[R].SSSLDMNR.[T]	1	O54916	RalBP1-associated Eps domain-containing protein 1	Reps1	FUNCTION: May coordinate the cellular actions of activated EGF receptors and Ral-GTPases.	RalBP1-associated Eps domain-containing protein 1 OS=Mus musculus OX=10090 GN=Reps1 PE=1 SV=2	1xTMTpro [N-Term];1xPhospho [S3(98.6)]	O54916 [559-566]	O54916 1xPhospho [S561(98.6)]	0	9	1293.58	1.13	0.98426	0.896482	0.852896	0.911213	1.14007	1.26218	1.09823	1.16683	0.780931	0.015009
[K].DSYVGDEAQSK.[R]	1	P63268; P60710	Actin, gamma-enteric smooth muscle;Actin, cytoplasmic 1	Actg2;Actb	FUNCTION: Actins are highly conserved proteins that are involved in various types of cell motility and are ubiquitously expressed in all eukaryotic cells.;FUNCTION: Actin is a highly conserved protein that polymerizes to produce filaments that form cross-linked networks in the cytoplasm of cells (By similarity). Actin exists in both monomeric (G-actin) and polymeric (F-actin) forms, both forms pl…	Actin, gamma-enteric smooth muscle OS=Mus musculus OX=10090 GN=Actg2 PE=1 SV=1;Actin, cytoplasmic 1 OS=Mus musculus OX=10090 GN=Actb PE=1 SV=1	1xTMTpro [K11];1xTMTpro [N-Term];1xPhospho [S10(100)]	P63268 [52-62]; P60710 [51-61]	P63268 1xPhospho [S61(100)]; P60710 1xPhospho [S60(100)]	0	44	1886.9	0.91	0.922273	0.872274	1.03226	0.942268	1.24074	1.26015	1.14003	1.21364	0.7764	0.0107313
[K].HSASDPGPAPVVNSSSR.[S]	1	Q8BI84	Transport and Golgi organization protein 1 homolog	Mia3	FUNCTION: Plays a role in the transport of cargos that are too large to fit into COPII-coated vesicles and require specific mechanisms to be incorporated into membrane-bound carriers and exported from the endoplasmic reticulum. This protein is required for collagen VII (COL7A1) secretion by loading COL7A1 into transport carriers. It may participate in cargo loading of COL7A1 at endoplasmic reticu…	Transport and Golgi organization protein 1 homolog OS=Mus musculus OX=10090 GN=Mia3 PE=1 SV=2	1xTMTpro [N-Term];1xPhospho [S4(100)]	Q8BI84 [1751-1767]	Q8BI84 1xPhospho [S1754(100)]	0	18	2048.97	0.35	0.868251	0.906417	0.950159	0.908275	1.14302	1.30888	1.06356	1.17182	0.775099	0.0256825
[K].QAGSHSNSFR.[L]	6	P18052	Receptor-type tyrosine-protein phosphatase alpha	Ptpra	FUNCTION: Tyrosine protein phosphatase which is involved in integrin-mediated focal adhesion formation (PubMed:22801373). Following integrin engagement, specifically recruits BCAR3, BCAR1 and CRK to focal adhesions thereby promoting SRC-mediated phosphorylation of BRAC1 and the subsequent activation of PAK and small GTPase RAC1 and CDC42 (PubMed:22801373). {ECO:0000269|PubMed:22801373}.	Receptor-type tyrosine-protein phosphatase alpha OS=Mus musculus OX=10090 GN=Ptpra PE=1 SV=3	1xTMTpro [N-Term];2xPhospho [S4(100); S8(100)]	P18052 [173-182]	P18052 2xPhospho [S176(100); S180(100)]	0	29	1554.64	0.55	0.811126	0.990284	0.929322	0.910244	1.01721	1.26426	1.24873	1.17674	0.773533	0.0494997
[R].SNPSIQATLSK.[M]	1	Q91X84	CREB-regulated transcription coactivator 3	Crtc3	FUNCTION: Transcriptional coactivator for CREB1 which activates transcription through both consensus and variant cAMP response element (CRE) sites (PubMed:29211348, PubMed:30611118). Acts as a coactivator, in the SIK/TORC signaling pathway, being active when dephosphorylated (PubMed:29211348). Acts independently of CREB1 'Ser-133' phosphorylation (By similarity). Enhances the interaction of CREB1…	CREB-regulated transcription coactivator 3 OS=Mus musculus OX=10090 GN=Crtc3 PE=1 SV=2	1xTMTpro [K11];1xTMTpro [N-Term];1xPhospho [S1(100)]	Q91X84 [329-339]	Q91X84 1xPhospho [S329(100)]	0	10	1834	0.85	0.926001	0.798522	0.787004	0.837176	1.12271	1.08974	1.03662	1.08302	0.773	0.0085853
[R].VPSPQGADVR.[V]	1	O70405	Serine/threonine-protein kinase ULK1	Ulk1	FUNCTION: Serine/threonine-protein kinase involved in autophagy in response to starvation (PubMed:10624947, PubMed:19258318, PubMed:21205641, PubMed:21258367, PubMed:21460634, PubMed:25040165). Acts upstream of phosphatidylinositol 3-kinase PIK3C3 to regulate the formation of autophagophores, the precursors of autophagosomes (PubMed:10624947, PubMed:19258318, PubMed:21205641, PubMed:21258367, Pub…	Serine/threonine-protein kinase ULK1 OS=Mus musculus OX=10090 GN=Ulk1 PE=1 SV=1	1xTMTpro [N-Term];1xPhospho [S3(100)]	O70405 [519-528]	O70405 1xPhospho [S521(100)]	0	13	1409.71	1.09	0.818823	0.850806	0.760118	0.809916	1.0857	0.970292	1.09473	1.05024	0.771172	0.00748865
[R].IQQTGNTSPR.[A]	4	Q9JMK2	Casein kinase I isoform epsilon	Csnk1e	FUNCTION: Casein kinases are operationally defined by their preferential utilization of acidic proteins such as caseins as substrates. Can phosphorylate a large number of proteins. Participates in Wnt signaling. Phosphorylates DVL1. Central component of the circadian clock. In balance with PP1, determines the circadian period length, through the regulation of the speed and rhythmicity of PER1 and…	Casein kinase I isoform epsilon OS=Mus musculus OX=10090 GN=Csnk1e PE=1 SV=2	1xTMTpro [N-Term];1xPhospho [T/S]	Q9JMK2 [356-365]	Q9JMK2 1xPhospho [T/S]	0	12	1485.74	-0.07	0.902037	0.774401	0.723196	0.799878	1.00428	1.07718	1.03369	1.03838	0.770312	0.0140649
[K].HGSYENAVHSGALDD.[-]	3	P11983	T-complex protein 1 subunit alpha	Tcp1	FUNCTION: Component of the chaperonin-containing T-complex (TRiC), a molecular chaperone complex that assists the folding of proteins upon ATP hydrolysis. The TRiC complex mediates the folding of WRAP53/TCAB1, thereby regulating telomere maintenance. As part of the TRiC complex may play a role in the assembly of BBSome, a complex involved in ciliogenesis regulating transports vesicles to the cili…	T-complex protein 1 subunit alpha OS=Mus musculus OX=10090 GN=Tcp1 PE=1 SV=3	1xTMTpro [N-Term];1xPhospho [S3(100)]	P11983 [542-556]	P11983 1xPhospho [S544(100)]	0	37	1955.85	0.68	0.887933	0.907304	0.892191	0.895809	1.30939	1.03686	1.14321	1.16315	0.770158	0.028255
[R].GSFSQADVHR.[Q]	1	Q04207	Transcription factor p65	Rela	FUNCTION: NF-kappa-B is a pleiotropic transcription factor present in almost all cell types and is the endpoint of a series of signal transduction events that are initiated by a vast array of stimuli related to many biological processes such as inflammation, immunity, differentiation, cell growth, tumorigenesis and apoptosis. NF-kappa-B is a homo- or heterodimeric complex formed by the Rel-like d…	Transcription factor p65 OS=Mus musculus OX=10090 GN=Rela PE=1 SV=1	1xTMTpro [N-Term];1xPhospho [S2(100)]	Q04207 [237-246]	Q04207 1xPhospho [S238(100)]	0	23	1487.7	-0.33	0.941988	0.808654	0.917578	0.889407	1.04032	1.24176	1.1881	1.15673	0.768898	0.0214027
[K].SDQQEVSTK.[S]	1	B2RPV6	Multimerin-1	Mmrn1	FUNCTION: Carrier protein for platelet (but not plasma) factor V/Va. Plays a role in the storage and stabilization of factor V in platelets. Upon release following platelet activation, may limit platelet and plasma factor Va-dependent thrombin generation. Ligand for integrin alpha-IIb/beta-3 and integrin alpha-V/beta-3 on activated platelets, and may function as an extracellular matrix or adhesiv…	Multimerin-1 OS=Mus musculus OX=10090 GN=Mmrn1 PE=1 SV=2	1xTMTpro [K9];1xTMTpro [N-Term];1xPhospho [S1(100)]	B2RPV6 [146-154]	B2RPV6 1xPhospho [S146(100)]	0	3	1709.86	1.18	0.710224	0.833436	0.886559	0.810073	1.07712	1.04598	1.04452	1.05587	0.767208	0.00994231
[K].SFEQVSGAPVPR.[S]	2	Q6P9N1	Hyccin	Fam126a	FUNCTION: Component of a complex required to localize phosphatidylinositol 4-kinase (PI4K) to the plasma membrane. The complex acts as a regulator of phosphatidylinositol 4-phosphate (PtdIns(4)P) synthesis. FAM126A plays a key role in oligodendrocytes formation, a cell type with expanded plasma membrane that requires generation of PtdIns(4)P. Its role in oligodendrocytes formation probably explai…	Hyccin OS=Mus musculus OX=10090 GN=Fam126a PE=1 SV=3	1xTMTpro [N-Term];1xPhospho [S1(100)]	Q6P9N1 [453-464]	Q6P9N1 1xPhospho [S453(100)]	0	41	1657.83	1.44	1.01949	0.944329	0.850175	0.937998	1.11654	1.25938	1.30242	1.22612	0.765016	0.0180586
[R].IGFPSTSPAK.[A]	1	Q9Z0H8	CAP-Gly domain-containing linker protein 2	Clip2	FUNCTION: Seems to link microtubules to dendritic lamellar body (DLB), a membranous organelle predominantly present in bulbous dendritic appendages of neurons linked by dendrodendritic gap junctions. May operate in the control of brain-specific organelle translocations (By similarity). {ECO:0000250}.	CAP-Gly domain-containing linker protein 2 OS=Mus musculus OX=10090 GN=Clip2 PE=1 SV=2	1xTMTpro [K10];1xTMTpro [N-Term];1xPhospho [S7(95.8)]	Q9Z0H8 [289-298]	Q9Z0H8 1xPhospho [S295(95.8)]	0	7	1692.92	1.39	1.05852	0.970043	0.915267	0.981277	1.127	1.33277	1.39267	1.28415	0.764147	0.02879
[R].SPGSNSK.[V]	1	Q9ESZ8	General transcription factor II-I	Gtf2i	FUNCTION: Interacts with the basal transcription machinery by coordinating the formation of a multiprotein complex at the C-FOS promoter, and linking specific signal responsive activator complexes. Promotes the formation of stable high-order complexes of SRF and PHOX1 and interacts cooperatively with PHOX1 to promote serum-inducible transcription of a reporter gene deriven by the C-FOS serum resp…	General transcription factor II-I OS=Mus musculus OX=10090 GN=Gtf2i PE=1 SV=3	1xTMTpro [K7];1xTMTpro [N-Term];1xPhospho [S1(100)]	Q9ESZ8 [674-680]	Q9ESZ8 1xPhospho [S674(100)]	0	7	1364.71	1.59	1.03435	1.04146	0.812096	0.962638	1.36094	1.18783	1.23137	1.26005	0.76397	0.0313674
[R].ASQVKPGDSLPR.[R]	1	Q01338	Alpha-2A adrenergic receptor	Adra2a	FUNCTION: Alpha-2 adrenergic receptors mediate the catecholamine-induced inhibition of adenylate cyclase through the action of G proteins.	Alpha-2A adrenergic receptor OS=Mus musculus OX=10090 GN=Adra2a PE=1 SV=2	1xTMTpro [K5];1xTMTpro [N-Term];1xPhospho [S9(100)]	Q01338 [338-349]	Q01338 1xPhospho [S346(100)]	0	2	1943.06	0.73	0.846565	0.796843	0.889	0.844136	1.08568	1.03173	1.20025	1.10589	0.763312	0.00970997
[R].QNSVSSNTSQR.[G]	1	O88746	Target of Myb protein 1	Tom1	FUNCTION: May be involved in intracellular trafficking. Probable association with membranes.	Target of Myb protein 1 OS=Mus musculus OX=10090 GN=Tom1 PE=1 SV=1	1xTMTpro [N-Term];1xPhospho [S9(97.7)]	O88746 [178-188]	O88746 1xPhospho [S186(97.7)]	0	31	1591.74	-0.68	0.818647	0.954735	0.971155	0.914845	1.05712	1.32829	1.22632	1.20391	0.759895	0.0355614
[K].ETATAPTDPPAPTST.[-]	1	O88696	ATP-dependent Clp protease proteolytic subunit, mitochondrial	Clpp	FUNCTION: Protease component of the Clp complex that cleaves peptides and various proteins in an ATP-dependent process. Has low peptidase activity in the absence of CLPX. The Clp complex can degrade CSN1S1, CSN2 and CSN3, as well as synthetic peptides (in vitro) and may be responsible for a fairly general and central housekeeping function rather than for the degradation of specific substrates. Cl…	ATP-dependent Clp protease proteolytic subunit, mitochondrial OS=Mus musculus OX=10090 GN=Clpp PE=1 SV=1	1xTMTpro [N-Term];1xPhospho [S/T]	O88696 [258-272]	O88696 1xPhospho [S/T]	0	25	1840.85	2.72	0.893997	0.74767	1.05123	0.897632	1.1541	1.19959	1.21954	1.19108	0.75363	0.0308141
[K].SPSSDSWTCADASTGR.[R]	2	Q9EPJ9	ADP-ribosylation factor GTPase-activating protein 1	Arfgap1	FUNCTION: GTPase-activating protein (GAP) for the ADP ribosylation factor 1 (ARF1). Involved in membrane trafficking and /or vesicle transport. Promotes hydrolysis of the ARF1-bound GTP and thus, is required for the dissociation of coat proteins from Golgi-derived membranes and vesicles, a prerequisite for vesicle's fusion with target compartment. Probably regulates ARF1-mediated transport via it…	ADP-ribosylation factor GTPase-activating protein 1 OS=Mus musculus OX=10090 GN=Arfgap1 PE=1 SV=2	1xCarbamidomethyl [C9];1xTMTpro [N-Term];1xPhospho [S6(96.5)]	Q9EPJ9 [342-357]	Q9EPJ9 1xPhospho [S347(99.9)]	0	38	2068.86	1.73	0.931981	0.824805	0.741902	0.832896	1.13644	1.21138	0.972226	1.10668	0.752606	0.0377252
[R].GDQAFTEREAAEIMR.[D]	1	Q3UMW7	MAP kinase-activated protein kinase 3	Mapkapk3	FUNCTION: Stress-activated serine/threonine-protein kinase involved in cytokines production, endocytosis, cell migration, chromatin remodeling and transcriptional regulation. Following stress, it is phosphorylated and activated by MAP kinase p38-alpha/MAPK14, leading to phosphorylation of substrates. Phosphorylates serine in the peptide sequence, Hyd-X-R-X(2)-S, where Hyd is a large hydrophobic r…	MAP kinase-activated protein kinase 3 OS=Mus musculus OX=10090 GN=Mapkapk3 PE=1 SV=2	1xTMTpro [N-Term];1xPhospho [T6(100)]	Q3UMW7 [136-150]	Q3UMW7 1xPhospho [T141(100)]	1	12	2107.98	1.12	0.965813	0.929811	0.883816	0.92648	1.24595	1.19951	1.24805	1.23117	0.75252	0.000435484
[R].EGESSVENETK.[L]	3	Q63918	Caveolae-associated protein 2	Cavin2	FUNCTION: Plays an important role in caveolar biogenesis and morphology. Regulates caveolae morphology by inducing membrane curvature within caveolae (By similarity). Plays a role in caveola formation in a tissue-specific manner. Required for the formation of caveolae in the lung and fat endothelia but not in the heart endothelia. Negatively regulates the size or stability of CAVIN complexes in t…	Caveolae-associated protein 2 OS=Mus musculus OX=10090 GN=Cavin2 PE=1 SV=3	1xTMTpro [K11];1xTMTpro [N-Term];1xPhospho [S4(98.3)]	Q63918 [304-314]	Q63918 1xPhospho [S307(98.3)]	0	35	1896.91	-0.28	0.693137	0.74888	0.902938	0.781652	1.03393	1.05507	1.0353	1.04143	0.750554	0.0146583
[R].ESQGSVSSAGSLDLSEACR.[T]	1	Q8CGE9	Regulator of G-protein signaling 12	Rgs12	FUNCTION: Regulates G protein-coupled receptor signaling cascades. Inhibits signal transduction by increasing the GTPase activity of G protein alpha subunits, thereby driving them into their inactive GDP-bound form. {ECO:0000250|UniProtKB:O08774}.	Regulator of G-protein signaling 12 OS=Mus musculus OX=10090 GN=Rgs12 PE=1 SV=2	1xCarbamidomethyl [C18];1xTMTpro [N-Term];1xPhospho [S5(95.9)]	Q8CGE9 [933-951]	Q8CGE9 1xPhospho [S937(95.9)]	0	61	2324.04	-0.26	0.893037	0.87502	0.691392	0.819816	0.999714	1.14305	1.14001	1.09426	0.749199	0.0264295
[R].QLAHTGSSGR.[T]	1	P55194	SH3 domain-binding protein 1	Sh3bp1	FUNCTION: GTPase activating protein (GAP) which specifically converts GTP-bound Rho-type GTPases including RAC1 and CDC42 in their inactive GDP-bound form (PubMed:7621827). By specifically inactivating RAC1 at the leading edge of migrating cells, it regulates the spatiotemporal organization of cell protrusions which is important for proper cell migration. Also negatively regulates CDC42 in the pr…	SH3 domain-binding protein 1 OS=Mus musculus OX=10090 GN=Sh3bp1 PE=1 SV=3	1xTMTpro [N-Term];1xPhospho [T/S]	P55194 [11-20]	P55194 1xPhospho [T/S]	0	23	1397.69	-1.7	0.869747	0.858992	0.794365	0.841035	1.13417	1.17518	1.07053	1.12663	0.746508	0.00175996
[K].ASSPSPLTVGTAESQR.[K]	1	Q91YD3	mRNA-decapping enzyme 1A	Dcp1a	FUNCTION: Necessary for the degradation of mRNAs, both in normal mRNA turnover and in nonsense-mediated mRNA decay. Removes the 7-methyl guanine cap structure from mRNA molecules, yielding a 5'-phosphorylated mRNA fragment and 7m-GDP. Contributes to the transactivation of target genes after stimulation by TGFB1 (By similarity). {ECO:0000250}.	mRNA-decapping enzyme 1A OS=Mus musculus OX=10090 GN=Dcp1a PE=1 SV=1	1xTMTpro [N-Term];1xPhospho [S3(97.9)]	Q91YD3 [541-556]	Q91YD3 1xPhospho [S543(97.9)]	0	45	1971.97	0.57	1.07576	0.778316	0.834646	0.89624	1.27866	1.12393	1.20031	1.20096	0.746267	0.0399365
[K].AAGGRETPQGELR.[S]	1	Q99LH9	SH3 domain-binding protein 5-like	Sh3bp5l	FUNCTION: Functions as guanine nucleotide exchange factor (GEF) for RAB11A. {ECO:0000250|UniProtKB:Q7L8J4}.	SH3 domain-binding protein 5-like OS=Mus musculus OX=10090 GN=Sh3bp5l PE=1 SV=1	1xTMTpro [N-Term];1xPhospho [T7(100)]	Q99LH9 [7-19]	Q99LH9 1xPhospho [T13(100)]	1	1	1725.86	0.29	0.887838	0.868572	0.760189	0.838866	1.2021	1.14434	1.03787	1.12811	0.743607	0.00976075
[K].GTGDCSDEEVDGKADGADAK.[A]	1	Q8VDD5	Myosin-9	Myh9	FUNCTION: During cell spreading, plays an important role in cytoskeleton reorganization, focal contacts formation (in the margins but not the central part of spreading cells), and lamellipodial retraction; this function is mechanically antagonized by MYH10 (By similarity). Cellular myosin that appears to play a role in cytokinesis, cell shape, and specialized functions such as secretion and cappi…	Myosin-9 OS=Mus musculus OX=10090 GN=Myh9 PE=1 SV=4	1xCarbamidomethyl [C5];2xTMTpro [K13; K20];1xTMTpro [N-Term];1xPhospho [T/S]	Q8VDD5 [1938-1957]	Q8VDD5 1xPhospho [T/S]	1	9	2989.39	0.28	0.787127	0.892367	0.901694	0.860396	1.21561	0.975117	1.28121	1.15731	0.743443	0.0412196
[R].AASLSMR.[K]	1	Q9Z2F7	BCL2/adenovirus E1B 19 kDa protein-interacting protein 3-like	Bnip3l	FUNCTION: Induces apoptosis. Interacts with viral and cellular anti-apoptosis proteins. Can overcome the suppressors BCL-2 and BCL-XL, although high levels of BCL-XL expression will inhibit apoptosis. Inhibits apoptosis induced by BNIP3. Involved in mitochondrial quality control via its interaction with SPATA18/MIEAP: in response to mitochondrial damage, participates in mitochondrial protein cata…	BCL2/adenovirus E1B 19 kDa protein-interacting protein 3-like OS=Mus musculus OX=10090 GN=Bnip3l PE=1 SV=1	1xTMTpro [N-Term];1xPhospho [S3(100)]	Q9Z2F7 [163-169]	Q9Z2F7 1xPhospho [S165(100)]	0	5	1119.56	0.95	0.920598	0.889147	0.851327	0.887024	1.17784	1.36446	1.03872	1.19367	0.743105	0.0335748
[R].QSSSYEDPWK.[I]	2	O54916	RalBP1-associated Eps domain-containing protein 1	Reps1	FUNCTION: May coordinate the cellular actions of activated EGF receptors and Ral-GTPases.	RalBP1-associated Eps domain-containing protein 1 OS=Mus musculus OX=10090 GN=Reps1 PE=1 SV=2	1xTMTpro [K10];1xTMTpro [N-Term];1xPhospho [S/Y]	O54916 [271-280]	O54916 1xPhospho [S/Y]	0	14	1914.91	-0.24	1.05923	0.798442	0.782824	0.880167	1.13218	1.29968	1.13309	1.18832	0.740683	0.0432446
[R].NSDISQSYRR.[M]	2	Q8R1S4	Protein MTSS 1	Mtss1	FUNCTION: Inhibits the nucleation of actin filaments in vitro. {ECO:0000269|PubMed:12482861}.	Protein MTSS 1 OS=Mus musculus OX=10090 GN=Mtss1 PE=1 SV=1	1xTMTpro [N-Term];1xPhospho [S7(99.9)]	Q8R1S4 [555-564]	Q8R1S4 1xPhospho [S561(99.9)]	1	13	1609.77	1.14	0.658104	0.761074	0.855044	0.758074	1.16171	0.957164	0.957526	1.02547	0.739247	0.0394272
[R].SASCGSPLSGNTGEGTSR.[S]	1	Q61193	Ral guanine nucleotide dissociation stimulator-like 2	Rgl2	FUNCTION: Probable guanine nucleotide exchange factor. Putative effector of Ras and/or Rap. Associates with the GTP-bound form of Rap 1A and H-Ras in vitro.	Ral guanine nucleotide dissociation stimulator-like 2 OS=Mus musculus OX=10090 GN=Rgl2 PE=1 SV=2	1xCarbamidomethyl [C4];1xTMTpro [N-Term];1xPhospho [S3(97.8)]	Q61193 [617-634]	Q61193 1xPhospho [S619(97.8)]	0	62	2108.92	1.35	1.02172	0.803895	0.686855	0.837489	1.15114	1.06374	1.1879	1.13426	0.738359	0.0472571
[R].DANPTPTR.[D]	1	B9EJ86	Oxysterol-binding protein-related protein 8	Osbpl8	FUNCTION: Lipid transporter involved in lipid countertransport between the endoplasmic reticulum and the plasma membrane: specifically exchanges phosphatidylserine with phosphatidylinositol 4-phosphate (PI4P), delivering phosphatidylserine to the plasma membrane in exchange for PI4P, which is degraded by the SAC1/SACM1L phosphatase in the endoplasmic reticulum. Binds phosphatidylserine and PI4P i…	Oxysterol-binding protein-related protein 8 OS=Mus musculus OX=10090 GN=Osbpl8 PE=1 SV=1	1xTMTpro [N-Term];1xPhospho [T5(100)]	B9EJ86 [50-57]	B9EJ86 1xPhospho [T54(100)]	0	8	1255.6	-0.32	1.03075	0.797366	0.812335	0.880151	1.34611	1.08743	1.14387	1.19247	0.738091	0.0455441
[R].AGSPNPQSSSGELPR.[K]	1	Q3TBD2	Rho GTPase-activating protein 45	Arhgap45	FUNCTION: Contains a GTPase activator for the Rho-type GTPases (RhoGAP) domain that would be able to negatively regulate the actin cytoskeleton as well as cell spreading. However, also contains N-terminally a BAR-domin which is able to play an autoinhibitory effect on this RhoGAP activity. {ECO:0000250|UniProtKB:Q92619}.	Rho GTPase-activating protein 45 OS=Mus musculus OX=10090 GN=Arhgap45 PE=1 SV=2	1xTMTpro [N-Term];1xPhospho [S8(97.3)]	Q3TBD2 [21-35]	Q3TBD2 1xPhospho [S28(97.3)]	0	20	1867.89	4.91	0.872105	0.878395	0.743999	0.8315	1.16519	1.07864	1.13645	1.12676	0.737957	0.00431314
[K].QYAENYTRPSSR.[N]	1	Q91WK0	Leucine-rich repeat flightless-interacting protein 2	Lrrfip2	FUNCTION: May function as activator of the canonical Wnt signaling pathway, in association with DVL3, upstream of CTNNB1/beta-catenin. Positively regulates Toll-like receptor (TLR) signaling in response to agonist probably by competing with the negative FLII regulator for MYD88-binding (By similarity). {ECO:0000250}.	Leucine-rich repeat flightless-interacting protein 2 OS=Mus musculus OX=10090 GN=Lrrfip2 PE=1 SV=1	1xTMTpro [N-Term];1xPhospho [S/Y/T]	Q91WK0 [82-93]	Q91WK0 1xPhospho [S/Y/T]	0	1	1855.87	-0.15	0.778971	0.668269	0.82449	0.757243	0.956114	1.18184	0.943379	1.02711	0.737255	0.0403699
[R].ALGPGTQR.[G]	1	Q80WQ6	Inactive rhomboid protein 2	Rhbdf2	FUNCTION: Regulates ADAM17 protease, a sheddase of the epidermal growth factor (EGF) receptor ligands and TNF, thereby plays a role in sleep, cell survival, proliferation, migration and inflammation. Does not exhibit any protease activity on its own. {ECO:0000269|PubMed:21439629}.	Inactive rhomboid protein 2 OS=Mus musculus OX=10090 GN=Rhbdf2 PE=1 SV=1	1xTMTpro [N-Term];1xPhospho [T6(100)]	Q80WQ6 [314-321]	Q80WQ6 1xPhospho [T319(100)]	0	5	1183.62	-0.33	0.781225	0.914335	0.829146	0.841569	1.09357	1.10381	1.2282	1.14186	0.737016	0.00670116
[R].QSVAVNESCGK.[C]	3	Q62523	Zyxin	Zyx	FUNCTION: Adhesion plaque protein. Binds alpha-actinin and the CRP protein. Important for targeting TES and ENA/VASP family members to focal adhesions and for the formation of actin-rich structures. May be a component of a signal transduction pathway that mediates adhesion-stimulated changes in gene expression (By similarity). {ECO:0000250}.	Zyxin OS=Mus musculus OX=10090 GN=Zyx PE=1 SV=2	1xCarbamidomethyl [C9];1xTMTpro [K11];1xTMTpro [N-Term];1xPhospho [S2(100)]	Q62523 [368-378]	Q62523 1xPhospho [S369(100)]	0	16	1866.93	1.44	0.686483	0.759955	0.911034	0.785824	1.04301	1.08177	1.07931	1.06803	0.735768	0.0137546
[R].SGSDAGEVRPPTPASPR.[A]	1	P46062	Signal-induced proliferation-associated protein 1	Sipa1	FUNCTION: GTPase activator for the nuclear Ras-related regulatory proteins Rap1, Rsr1 and Ran in vitro, converting them to the putatively inactive GDP-bound state. Affects cell cycle progression. {ECO:0000269|PubMed:7799964}.	Signal-induced proliferation-associated protein 1 OS=Mus musculus OX=10090 GN=Sipa1 PE=1 SV=2	1xTMTpro [N-Term];1xPhospho [S3(97.9)]	P46062 [51-67]	P46062 1xPhospho [S53(97.9)]	0	5	2065	0.41	0.802514	0.836409	0.854426	0.831116	1.20901	1.10548	1.0764	1.13029	0.73531	0.00224694
[R].GAAQNIIPASTGAAK.[A]	2	P16858	Glyceraldehyde-3-phosphate dehydrogenase	Gapdh	FUNCTION: Has both glyceraldehyde-3-phosphate dehydrogenase and nitrosylase activities, thereby playing a role in glycolysis and nuclear functions, respectively. Glyceraldehyde-3-phosphate dehydrogenase is a key enzyme in glycolysis that catalyzes the first step of the pathway by converting D-glyceraldehyde 3-phosphate (G3P) into 3-phospho-D-glyceroyl phosphate. Modulates the organization and ass…	Glyceraldehyde-3-phosphate dehydrogenase OS=Mus musculus OX=10090 GN=Gapdh PE=1 SV=2	1xTMTpro [K15];1xTMTpro [N-Term];1xPhospho [T11(98.2)]	P16858 [199-213]	P16858 1xPhospho [T209(98.2)]	0	52	2058.12	0.13	0.777855	0.862662	0.965716	0.868745	1.16565	1.26324	1.1412	1.19003	0.73002	0.00817884
[R].QSPCHSPR.[S]	2	P97305	Nuclear factor of activated T-cells, cytoplasmic 3	Nfatc3	FUNCTION: Acts as a regulator of transcriptional activation. Plays a role in the inducible expression of cytokine genes in T-cells, especially in the induction of the IL-2 (By similarity). Along with NFATC4, involved in embryonic heart development (PubMed:12750314). {ECO:0000250|UniProtKB:Q12968, ECO:0000269|PubMed:12750314}.	Nuclear factor of activated T-cells, cytoplasmic 3 OS=Mus musculus OX=10090 GN=Nfatc3 PE=1 SV=1	1xCarbamidomethyl [C4];1xTMTpro [N-Term];1xPhospho [S6(100)]	P97305 [239-246]	P97305 1xPhospho [S244(100)]	0	28	1352.61	-0.55	0.721634	0.780772	0.658866	0.720424	0.950527	0.997649	1.01334	0.987174	0.729784	0.00261227
[R].FTGSQPFGR.[G]	1	P35441	Thrombospondin-1	Thbs1	FUNCTION: Adhesive glycoprotein that mediates cell-to-cell and cell-to-matrix interactions. Binds heparin. May play a role in dentinogenesis and/or maintenance of dentin and dental pulp. Ligand for CD36 mediating antiangiogenic properties (By similarity). Plays a role in ER stress response, via its interaction with the activating transcription factor 6 alpha (ATF6) which produces adaptive ER stre…	Thrombospondin-1 OS=Mus musculus OX=10090 GN=Thbs1 PE=1 SV=1	1xTMTpro [N-Term];1xPhospho [T/S]	P35441 [624-632]	P35441 1xPhospho [T/S]	0	3	1380.66	-0.78	0.568754	0.721818	0.603416	0.631329	0.917046	0.928525	0.773552	0.873041	0.723138	0.0237717
[K].SVTYATVVFPGGDK.[G]	6	Q8K558	Trem-like transcript 1 protein	Treml1	FUNCTION: Cell surface receptor that may play a role in the innate and adaptive immune response. {ECO:0000269|PubMed:12393607}.	Trem-like transcript 1 protein OS=Mus musculus OX=10090 GN=Treml1 PE=1 SV=2	1xTMTpro [K14];1xTMTpro [N-Term];1xPhospho [S1(97.7)]	Q8K558 [283-296]	Q8K558 1xPhospho [S283(100)]	0	50	2129.12	2.61	0.775327	0.781075	0.934529	0.83031	1.07886	1.13208	1.25465	1.1552	0.71876	0.0115992
[R].VTIASLPR.[N]	2	Q60664	Inositol 1,4,5-triphosphate receptor associated 2	Irag2	FUNCTION: Plays a role in the delivery of peptides to major histocompatibility complex (MHC) class I molecules; this occurs in a transporter associated with antigen processing (TAP)-independent manner. May play a role in taste signal transduction via ITPR3. May play a role during fertilization in pronucleus congression and fusion (PubMed:9314557). Plays a role in maintaining nuclear shape, maybe …	Inositol 1,4,5-triphosphate receptor associated 2 OS=Mus musculus OX=10090 GN=Irag2 PE=1 SV=1	1xTMTpro [N-Term];1xPhospho [T/S]	Q60664 [358-365]	Q60664 1xPhospho [T/S]	0	8	1240.7	0.67	0.846177	0.78579	0.978906	0.870291	1.13396	1.22214	1.28416	1.21342	0.717222	0.00877347
[R].YLSNAYAR.[E]	1	Q9Z1Q5	Chloride intracellular channel protein 1	Clic1	FUNCTION: Can insert into membranes and form chloride ion channels. Channel activity depends on the pH. Membrane insertion seems to be redox-regulated and may occur only under oxydizing conditions (By similarity). {ECO:0000250}.	Chloride intracellular channel protein 1 OS=Mus musculus OX=10090 GN=Clic1 PE=1 SV=3	1xTMTpro [N-Term];1xPhospho [S3(100)]	Q9Z1Q5 [209-216]	Q9Z1Q5 1xPhospho [S211(100)]	0	8	1341.65	0.5	0.764816	0.866414	0.839252	0.823494	1.12752	1.21651	1.13227	1.15876	0.710666	0.00132586
[K].DSYVGDEAQSK.[R]	5	P63268; P60710	Actin, gamma-enteric smooth muscle;Actin, cytoplasmic 1	Actg2;Actb	FUNCTION: Actins are highly conserved proteins that are involved in various types of cell motility and are ubiquitously expressed in all eukaryotic cells.;FUNCTION: Actin is a highly conserved protein that polymerizes to produce filaments that form cross-linked networks in the cytoplasm of cells (By similarity). Actin exists in both monomeric (G-actin) and polymeric (F-actin) forms, both forms pl…	Actin, gamma-enteric smooth muscle OS=Mus musculus OX=10090 GN=Actg2 PE=1 SV=1;Actin, cytoplasmic 1 OS=Mus musculus OX=10090 GN=Actb PE=1 SV=1	1xTMTpro [K11];1xTMTpro [N-Term];1xPhospho [S2(100)]	P63268 [52-62]; P60710 [51-61]	P63268 1xPhospho [S53(100)]; P60710 1xPhospho [S52(100)]	0	25	1886.9	0.81	0.647129	0.892005	0.868968	0.802701	1.15537	1.1392	1.0999	1.13149	0.709417	0.0146026
[K].TLNETSF.[-]	1	Q6P7W2	SH3KBP1-binding protein 1	Shkbp1	FUNCTION: Inhibits CBL-SH3KBP1 complex mediated down-regulation of EGFR signaling by sequestration of SH3KBP1. Binds to SH3KBP1 and prevents its interaction with CBL and inhibits translocation of SH3KBP1 to EGFR containing vesicles upon EGF stimulation (PubMed:21830225). {ECO:0000269|PubMed:21830225}.	SH3KBP1-binding protein 1 OS=Mus musculus OX=10090 GN=Shkbp1 PE=1 SV=1	1xTMTpro [N-Term];1xPhospho [S6(97.4)]	Q6P7W2 [698-704]	Q6P7W2 1xPhospho [S703(97.4)]	0	22	1195.56	0.4	0.805642	0.853039	1.0306	0.896426	1.16509	1.23253	1.39612	1.26458	0.708873	0.0191249
[R].IEPGSSSPR.[L]	1	A2AR50	Ras-specific guanine nucleotide-releasing factor RalGPS1	Ralgps1	FUNCTION: Guanine nucleotide exchange factor for the small GTPase RALA. May be involved in cytoskeleton organization. {ECO:0000250}.	Ras-specific guanine nucleotide-releasing factor RalGPS1 OS=Mus musculus OX=10090 GN=Ralgps1 PE=1 SV=2	1xTMTpro [N-Term];1xPhospho [S7(96.5)]	A2AR50 [286-294]	A2AR50 1xPhospho [S292(96.5)]	0	15	1313.64	-0.48	0.899898	1.08151	0.801105	0.927504	1.32144	1.36521	1.24814	1.3116	0.707157	0.0124586
[R].HALQSASAGSGSFTDVR.[T]	1	P11276	Fibronectin	Fn1	FUNCTION: Fibronectins bind cell surfaces and various compounds including collagen, fibrin, heparin, DNA, and actin. Fibronectins are involved in cell adhesion, cell motility, opsonization, wound healing, and maintenance of cell shape healing, and maintenance of cell shape. Involved in osteoblast compaction through the fibronectin fibrillogenesis cell-mediated matrix assembly process, essential f…	Fibronectin OS=Mus musculus OX=10090 GN=Fn1 PE=1 SV=4	1xTMTpro [N-Term];1xPhospho [S/T]	P11276 [274-290]	P11276 1xPhospho [S/T]	0	59	2074.99	3.95	0.705503	0.810176	0.834978	0.783552	1.08749	0.958862	1.28567	1.11067	0.705474	0.0336636
[K].FTSDSPVVAR.[L]	1	Q921U8	Smoothelin	Smtn	FUNCTION: Structural protein of the cytoskeleton. {ECO:0000250}.	Smoothelin OS=Mus musculus OX=10090 GN=Smtn PE=1 SV=2	1xTMTpro [N-Term];1xPhospho [S5(97.9)]	Q921U8 [336-345]	Q921U8 1xPhospho [S340(97.9)]	0	10	1462.73	0.6	0.789901	0.789774	0.984828	0.854834	1.07034	1.1617	1.4083	1.21344	0.704469	0.0404514
[R].GSGDTSISMDTEASIR.[E]	2	Q3UZ39	Leucine-rich repeat flightless-interacting protein 1	Lrrfip1	FUNCTION: Transcriptional repressor which preferentially binds to the GC-rich consensus sequence (5'-AGCCCCCGGCG-3') and may regulate expression of TNF, EGFR and PDGFA. May control smooth muscle cells proliferation following artery injury through PDGFA repression. May also bind double-stranded RNA (By similarity). Positively regulates Toll-like receptor (TLR) signaling in response to agonist prob…	Leucine-rich repeat flightless-interacting protein 1 OS=Mus musculus OX=10090 GN=Lrrfip1 PE=1 SV=2	1xOxidation [M9];1xTMTpro [N-Term];1xPhospho [S2(100)]	Q3UZ39 [87-102]	Q3UZ39 1xPhospho [S88(100)]	0	22	2026.9	0.67	0.876851	0.801533	0.710062	0.796149	1.25348	1.02841	1.10881	1.13023	0.704412	0.0149356
[K].VDNSSLTGESEPQTR.[S]	1	Q8VDN2	Sodium/potassium-transporting ATPase subunit alpha-1	Atp1a1	FUNCTION: This is the catalytic component of the active enzyme, which catalyzes the hydrolysis of ATP coupled with the exchange of sodium and potassium ions across the plasma membrane. This action creates the electrochemical gradient of sodium and potassium ions, providing the energy for active transport of various nutrients. {ECO:0000250|UniProtKB:P05023}.	Sodium/potassium-transporting ATPase subunit alpha-1 OS=Mus musculus OX=10090 GN=Atp1a1 PE=1 SV=1	1xTMTpro [N-Term];1xPhospho [S5(99.8)]	Q8VDN2 [213-227]	Q8VDN2 1xPhospho [S217(99.8)]	0	24	2003.92	-1.48	0.58245	0.85258	0.854923	0.763318	1.07374	0.986159	1.19277	1.08422	0.704022	0.0416064
[R].AVTPVPTK.[T]	1	Q6ZQ58	La-related protein 1	Larp1	FUNCTION: RNA-binding protein that regulates the translation of specific target mRNA species downstream of the mTORC1 complex, in function of growth signals and nutrient availability. Interacts on the one hand with the 3' poly-A tails that are present in all mRNA molecules, and on the other hand with the 7-methylguanosine cap structure of mRNAs containing a 5' terminal oligopyrimidine (5'TOP) mot…	La-related protein 1 OS=Mus musculus OX=10090 GN=Larp1 PE=1 SV=3	1xTMTpro [K8];1xTMTpro [N-Term];1xPhospho [T3(100)]	Q6ZQ58 [501-508]	Q6ZQ58 1xPhospho [T503(100)]	0	19	1500.87	0.13	1.11662	0.837222	0.900795	0.951547	1.2096	1.56514	1.28058	1.35177	0.703925	0.0437953
[R].AASLSMR.[K]	13	Q9Z2F7	BCL2/adenovirus E1B 19 kDa protein-interacting protein 3-like	Bnip3l	FUNCTION: Induces apoptosis. Interacts with viral and cellular anti-apoptosis proteins. Can overcome the suppressors BCL-2 and BCL-XL, although high levels of BCL-XL expression will inhibit apoptosis. Inhibits apoptosis induced by BNIP3. Involved in mitochondrial quality control via its interaction with SPATA18/MIEAP: in response to mitochondrial damage, participates in mitochondrial protein cata…	BCL2/adenovirus E1B 19 kDa protein-interacting protein 3-like OS=Mus musculus OX=10090 GN=Bnip3l PE=1 SV=1	1xOxidation [M6];1xTMTpro [N-Term];1xPhospho [S3(97.4)]	Q9Z2F7 [163-169]	Q9Z2F7 1xPhospho [S165(100)]	0	10	1135.55	0.57	0.987594	0.821894	0.739315	0.849601	1.10251	1.39821	1.13612	1.21228	0.700828	0.0377293
[R].SSPSSSPSLR.[K]	1	Q8VEF1	Protein Aster-A	Gramd1a	FUNCTION: Cholesterol transporter that mediates non-vesicular transport of cholesterol from the plasma membrane (PM) to the endoplasmic reticulum (ER) (PubMed:30220461). Contains unique domains for binding cholesterol and the PM, thereby serving as a molecular bridge for the transfer of cholesterol from the PM to the ER (PubMed:30220461). Plays a crucial role in cholesterol homeostasis and has th…	Protein Aster-A OS=Mus musculus OX=10090 GN=Gramd1a PE=1 SV=2	1xTMTpro [N-Term];1xPhospho [S2(97.6)]	Q8VEF1 [11-20]	Q8VEF1 1xPhospho [S12(97.6)]	0	9	1388.67	0.92	0.961135	1.0825	0.834666	0.959435	1.36993	1.42977	1.31258	1.37076	0.699929	0.00652941
[K].GPSYGLSAEVK.[N]	1	Q08093	Calponin-2	Cnn2	FUNCTION: Thin filament-associated protein that is implicated in the regulation and modulation of smooth muscle contraction. It is capable of binding to actin, calmodulin, troponin C and tropomyosin. The interaction of calponin with actin inhibits the actomyosin Mg-ATPase activity.	Calponin-2 OS=Mus musculus OX=10090 GN=Cnn2 PE=1 SV=1	1xTMTpro [K11];1xTMTpro [N-Term];1xPhospho [S3(100)]	Q08093 [9-19]	Q08093 1xPhospho [S11(100)]	0	19	1795.95	0.35	0.840842	0.792336	0.975972	0.869717	1.14544	1.50102	1.10625	1.2509	0.695272	0.0497624
[K].HDDGTQSDSENAGAHR.[R]	2	Q6A065	Centrosomal protein of 170 kDa	Cep170	FUNCTION: Plays a role in microtubule organization. Required for centriole subdistal appendage assembly. {ECO:0000250|UniProtKB:Q5SW79}.	Centrosomal protein of 170 kDa OS=Mus musculus OX=10090 GN=Cep170 PE=1 SV=2	1xTMTpro [N-Term];1xPhospho [T5(98.4)]	Q6A065 [372-387]	Q6A065 1xPhospho [T376(98.4)]	0	35	2080.86	0.63	1.03418	0.802147	0.887721	0.908016	1.31382	1.29418	1.3247	1.3109	0.692665	0.00413918
[K].GPSSLNHTPSIR.[R]	1	Q6ZPQ6	Membrane-associated phosphatidylinositol transfer protein 2	Pitpnm2	FUNCTION: Catalyzes the transfer of phosphatidylinositol and phosphatidylcholine between membranes (in vitro). Binds calcium ions (By similarity). {ECO:0000250}.	Membrane-associated phosphatidylinositol transfer protein 2 OS=Mus musculus OX=10090 GN=Pitpnm2 PE=1 SV=2	1xTMTpro [N-Term];1xPhospho [S10(100)]	Q6ZPQ6 [844-855]	Q6ZPQ6 1xPhospho [S853(100)]	0	31	1649.83	0.78	0.781397	0.896846	0.64672	0.774988	1.0448	1.14192	1.17721	1.12131	0.691144	0.0136679
[R].QPTYCSHCR.[ED]	1	P16054	Protein kinase C epsilon type	Prkce	FUNCTION: Calcium-independent, phospholipid- and diacylglycerol (DAG)-dependent serine/threonine-protein kinase that plays essential roles in the regulation of multiple cellular processes linked to cytoskeletal proteins, such as cell adhesion, motility, migration and cell cycle, functions in neuron growth and ion channel regulation, and is involved in immune response, cancer cell invasion and reg…	Protein kinase C epsilon type OS=Mus musculus OX=10090 GN=Prkce PE=1 SV=1	2xCarbamidomethyl [C5; C8];1xTMTpro [N-Term];1xPhospho [T3(100)]	P16054 [179-187]	P16054 1xPhospho [T181(100)]	0	20	1592.67	-0.64	0.942339	0.685368	0.884323	0.837343	1.2236	1.21903	1.19498	1.21254	0.690571	0.0087068
[R].EGLTGAGSGPSR.[S]	2	Q9QYI5	DnaJ homolog subfamily B member 2	Dnajb2	FUNCTION: Functions as a co-chaperone, regulating the substrate binding and activating the ATPase activity of chaperones of the HSP70/heat shock protein 70 family. In parallel, also contributes to the ubiquitin-dependent proteasomal degradation of misfolded proteins. Thereby, may regulate the aggregation and promote the functional recovery of misfolded proteins like HTT, MC4R, PRKN, RHO and SOD1 …	DnaJ homolog subfamily B member 2 OS=Mus musculus OX=10090 GN=Dnajb2 PE=1 SV=3	1xTMTpro [N-Term];1xPhospho [T/S]	Q9QYI5 [71-82]	Q9QYI5 1xPhospho [S/T]	0	9	1472.71	1.18	1.00846	0.644127	0.809274	0.820619	1.14734	1.19674	1.23829	1.19412	0.687214	0.0262781
[R].TYSSSGSSGGSHPSSR.[S]	2	P62484	Abl interactor 2	Abi2	FUNCTION: Regulator of actin cytoskeleton dynamics underlying cell motility and adhesion. Functions as a component of the WAVE complex, which activates actin nucleating machinery Arp2/3 to drive lamellipodia formation (By similarity). Acts as regulator and substrate of nonreceptor tyrosine kinases ABL1 and ABL2 involved in processes linked to cell growth and differentiation. Positively regulates …	Abl interactor 2 OS=Mus musculus OX=10090 GN=Abi2 PE=1 SV=1	1xTMTpro [N-Term];1xPhospho [S/T/Y]	P62484 [234-249]	P62484 1xPhospho [S/T/Y]	0	47	1924.84	0.51	0.92576	0.776295	0.786664	0.829573	1.11753	1.36845	1.13816	1.20805	0.686704	0.0156433
[K].LPSPAQTQR.[S]	3	Q3TN34	MICAL-like protein 2	Micall2	FUNCTION: Effector of small Rab GTPases which is involved in junctional complexes assembly through the regulation of cell adhesion molecules transport to the plasma membrane and actin cytoskeleton reorganization. Regulates the endocytic recycling of occludins, claudins and E-cadherin to the plasma membrane and may thereby regulate the establishment of tight junctions and adherens junctions. In pa…	MICAL-like protein 2 OS=Mus musculus OX=10090 GN=Micall2 PE=1 SV=1	1xTMTpro [N-Term];1xPhospho [S3(100)]	Q3TN34 [141-149]	Q3TN34 1xPhospho [S143(100)]	0	10	1381.72	0.53	0.859797	0.749163	0.860717	0.823226	1.18396	1.04614	1.36729	1.19913	0.686519	0.0198686
[R].HSLDGSK.[V]	28	Q5PR69	Capping protein inhibiting regulator of actin dynamics	Crad	FUNCTION: Involved in epithelial cell integrity by acting on the dynamics of the actin cytoskeleton (PubMed:30361697). Positively regulates the actin polymerization, by inhibiting the interaction of actin-capping proteins with actin (By similarity). {ECO:0000250|UniProtKB:Q6ZU35, ECO:0000269|PubMed:30361697}.	Capping protein inhibiting regulator of actin dynamics OS=Mus musculus OX=10090 GN=Crad PE=1 SV=3	1xTMTpro [K7];1xTMTpro [N-Term];1xPhospho [S2(100)]	Q5PR69 [1045-1051]	Q5PR69 1xPhospho [S1046(100)]	0	29	1431.75	0.71	0.961952	0.725695	0.67515	0.787599	1.04552	1.09701	1.31272	1.15175	0.683828	0.0390511
[R].IQQDSESGDELSSSSTEQMR.[A]	1	Q8C0D4	Rho GTPase-activating protein 12	Arhgap12	FUNCTION: GTPase activator for the Rho-type GTPases by converting them to an inactive GDP-bound state. {ECO:0000250}.	Rho GTPase-activating protein 12 OS=Mus musculus OX=10090 GN=Arhgap12 PE=1 SV=2	1xOxidation [M19];1xTMTpro [N-Term];1xPhospho [S7(100)]	Q8C0D4 [207-226]	Q8C0D4 1xPhospho [S213(100)]	0	55	2614.11	0.3	0.790279	0.836425	0.841007	0.82257	1.32357	1.12451	1.16278	1.20362	0.683414	0.00379146
[K].SSTGSPTSPINAEK.[L]	4	Q6PDN3	Myosin light chain kinase, smooth muscle	Mylk	FUNCTION: Calcium/calmodulin-dependent myosin light chain kinase implicated in smooth muscle contraction via phosphorylation of myosin light chains (MLC). Also regulates actin-myosin interaction through a non-kinase activity. Phosphorylates PTK2B/PYK2 and myosin light-chains. Involved in the inflammatory response (e.g. apoptosis, vascular permeability, leukocyte diapedesis), cell motility and mor…	Myosin light chain kinase, smooth muscle OS=Mus musculus OX=10090 GN=Mylk PE=1 SV=3	1xTMTpro [K14];1xTMTpro [N-Term];1xPhospho [S5(99.8)]	Q6PDN3 [1794-1807]	Q6PDN3 1xPhospho [S1798(98.6)]	0	37	2064.05	2.48	1.12026	0.801593	0.652026	0.857961	1.28038	1.21238	1.29145	1.2614	0.680163	0.0451869
[R].SSSGSGGGGATGAR.[G]	1	Q8R3V6	CUE domain-containing protein 1	Cuedc1		CUE domain-containing protein 1 OS=Mus musculus OX=10090 GN=Cuedc1 PE=2 SV=2	1xTMTpro [N-Term];1xPhospho [S3(97.8)]	Q8R3V6 [8-21]	Q8R3V6 1xPhospho [S10(97.8)]	0	23	1492.67	0.63	1.03475	0.677878	0.729033	0.813888	1.25694	1.21236	1.13863	1.20264	0.67675	0.0290215
[R].SEANLQSK.[S]	2	P49650	P2Y purinoceptor 1	P2ry1	FUNCTION: Receptor for extracellular adenine nucleotides such as ADP. In platelets, binding to ADP leads to mobilization of intracellular calcium ions via activation of phospholipase C, a change in platelet shape, and ultimately platelet aggregation. {ECO:0000269|PubMed:10606627}.	P2Y purinoceptor 1 OS=Mus musculus OX=10090 GN=P2ry1 PE=2 SV=1	1xTMTpro [K8];1xTMTpro [N-Term];1xPhospho [S1(100)]	P49650 [346-353]	P49650 1xPhospho [S346(100)]	0	5	1564.82	1.66	0.945774	0.808176	0.601979	0.78531	1.08594	1.23878	1.15702	1.16058	0.676654	0.0263968
[R].DSPVLSNSGPR.[V]	4	Q9EPE9	Manganese-transporting ATPase 13A1	Atp13a1	FUNCTION: Mediates manganese transport into the endoplasmic reticulum. The ATPase activity is required for cellular manganese homeostasis (By similarity). {ECO:0000250}.	Manganese-transporting ATPase 13A1 OS=Mus musculus OX=10090 GN=Atp13a1 PE=1 SV=2	1xTMTpro [N-Term];1xPhospho [S2(100)]	Q9EPE9 [895-905]	Q9EPE9 1xPhospho [S896(100)]	0	14	1512.74	0.39	0.669742	1.03285	0.933997	0.878863	1.11182	1.31062	1.47674	1.29972	0.676193	0.0496822
[K].ETPPGGNLSPAPR.[L]	5	Q7TSC1	Protein PRRC2A	Prrc2a	FUNCTION: May play a role in the regulation of pre-mRNA splicing. {ECO:0000250}.	Protein PRRC2A OS=Mus musculus OX=10090 GN=Prrc2a PE=1 SV=1	1xTMTpro [N-Term];1xPhospho [S9(100)]	Q7TSC1 [994-1006]	Q7TSC1 1xPhospho [S1002(100)]	0	50	1676.83	0.21	0.947286	0.794818	0.682061	0.808055	1.30517	1.11457	1.16783	1.19586	0.675713	0.0153661
[K].GSLPGSQSSQK.[S]	2	B2RPV6	Multimerin-1	Mmrn1	FUNCTION: Carrier protein for platelet (but not plasma) factor V/Va. Plays a role in the storage and stabilization of factor V in platelets. Upon release following platelet activation, may limit platelet and plasma factor Va-dependent thrombin generation. Ligand for integrin alpha-IIb/beta-3 and integrin alpha-V/beta-3 on activated platelets, and may function as an extracellular matrix or adhesiv…	Multimerin-1 OS=Mus musculus OX=10090 GN=Mmrn1 PE=1 SV=2	1xTMTpro [K11];1xTMTpro [N-Term];1xPhospho [S]	B2RPV6 [933-943]	B2RPV6 1xPhospho [S]	0	17	1763.92	0.31	0.797283	0.894979	0.710063	0.800775	1.15752	1.19299	1.2142	1.18823	0.67392	0.00227612
[R].YGQSSPR.[L]	1	Q8CH77	Neuron navigator 1	Nav1	FUNCTION: May be involved in neuronal migration. {ECO:0000269|PubMed:15797708}.	Neuron navigator 1 OS=Mus musculus OX=10090 GN=Nav1 PE=1 SV=2	1xTMTpro [N-Term];1xPhospho [S4(98)]	Q8CH77 [321-327]	Q8CH77 1xPhospho [S324(98)]	0	13	1178.55	-0.38	0.775143	0.796597	0.794308	0.788683	1.08684	1.10363	1.32256	1.17101	0.673507	0.00741009
[R].KPSPSASPTVR.[K]	1	Q8BGT6	MICAL-like protein 1	Micall1	FUNCTION: Probable lipid-binding protein with higher affinity for phosphatidic acid, a lipid enriched in recycling endosome membranes. On endosome membranes, may act as a downstream effector of Rab proteins recruiting cytosolic proteins to regulate membrane tubulation. May be involved in a late step of receptor-mediated endocytosis regulating for instance endocytosed-EGF receptor trafficking. Alt…	MICAL-like protein 1 OS=Mus musculus OX=10090 GN=Micall1 PE=1 SV=3	1xTMTpro [K1];1xTMTpro [N-Term];2xPhospho [S3(99.9); S/T]	Q8BGT6 [645-655]	Q8BGT6 2xPhospho [S647(99.9); S/T]	0	9	1894.97	-0.24	0.758339	1.00573	0.821216	0.861762	1.37915	1.15809	1.30715	1.28146	0.672483	0.0131496
[K].ADAVYTGLNTR.[S]	1	P20491	High affinity immunoglobulin epsilon receptor subunit gamma	Fcer1g	FUNCTION: Adapter protein containing an immunoreceptor tyrosine-based activation motif (ITAM) that transduces activation signals from various immunoreceptors. As a component of the high-affinity immunoglobulin E (IgE) receptor, mediates allergic inflammatory signaling in mast cells (PubMed:14764707). As a constitutive component of interleukin-3 receptor complex, selectively mediates interleukin 4…	High affinity immunoglobulin epsilon receptor subunit gamma OS=Mus musculus OX=10090 GN=Fcer1g PE=1 SV=1	1xTMTpro [N-Term];1xPhospho [Y/T]	P20491 [61-71]	P20491 1xPhospho [Y/T]	0	15	1564.77	-0.36	0.902924	0.726135	0.88408	0.837713	1.0651	1.38408	1.29165	1.24694	0.671814	0.0205273
[K].STSPPPSPEVWAESR.[T]	1	Q9WV69	Dematin	Dmtn	FUNCTION: Membrane-cytoskeleton-associated protein with F-actin-binding activity that induces F-actin bundles formation and stabilization. Its F-actin-bundling activity is reversibly regulated upon its phosphorylation by the cAMP-dependent protein kinase A (PKA). Binds to the erythrocyte membrane glucose transporter-1 SLC2A1/GLUT1, and hence stabilizes and attaches the spectrin-actin network to t…	Dematin OS=Mus musculus OX=10090 GN=Dmtn PE=1 SV=1	1xTMTpro [N-Term];2xPhospho [S7(100); T/S]	Q9WV69 [90-104]	Q9WV69 2xPhospho [S96(100); T/S]	0	30	2090.92	0.58	1.06966	0.738097	0.899994	0.902585	1.43868	1.36813	1.22378	1.34353	0.671802	0.0184078
[R].KASSPSPLTVGTAESQR.[K]	2	Q91YD3	mRNA-decapping enzyme 1A	Dcp1a	FUNCTION: Necessary for the degradation of mRNAs, both in normal mRNA turnover and in nonsense-mediated mRNA decay. Removes the 7-methyl guanine cap structure from mRNA molecules, yielding a 5'-phosphorylated mRNA fragment and 7m-GDP. Contributes to the transactivation of target genes after stimulation by TGFB1 (By similarity). {ECO:0000250}.	mRNA-decapping enzyme 1A OS=Mus musculus OX=10090 GN=Dcp1a PE=1 SV=1	1xTMTpro [K1];1xTMTpro [N-Term];1xPhospho [S6(99.9)]	Q91YD3 [540-556]	Q91YD3 1xPhospho [S545(100)]	1	27	2404.27	0.48	0.807468	0.851041	0.742832	0.800447	1.23735	1.14035	1.19744	1.19171	0.671678	0.000752197
[R].ASVGSLPGLR.[I]	1	Q6IR34	G-protein-signaling modulator 1	Gpsm1	FUNCTION: Guanine nucleotide dissociation inhibitor (GDI) which functions as a receptor-independent activator of heterotrimeric G-protein signaling. Keeps G(i/o) alpha subunit in its GDP-bound form thus uncoupling heterotrimeric G-proteins signaling from G protein-coupled receptors. Controls spindle orientation and asymmetric cell fate of cerebral cortical progenitors. May also be involved in mac…	G-protein-signaling modulator 1 OS=Mus musculus OX=10090 GN=Gpsm1 PE=1 SV=3	1xTMTpro [N-Term];1xPhospho [S5(100)]	Q6IR34 [566-575]	Q6IR34 1xPhospho [S570(100)]	0	5	1340.73	-0.6	0.797545	0.699687	0.891017	0.796083	1.19741	1.15308	1.20582	1.18544	0.671553	0.00249964
[R].NSSSSSSPSERPR.[Q]	1	Q8VC03	Echinoderm microtubule-associated protein-like 3	Eml3	FUNCTION: May modify the assembly dynamics of microtubules, such that microtubules are slightly longer, but more dynamic. {ECO:0000250}.	Echinoderm microtubule-associated protein-like 3 OS=Mus musculus OX=10090 GN=Eml3 PE=1 SV=1	1xTMTpro [N-Term];1xPhospho [S]	Q8VC03 [156-168]	Q8VC03 1xPhospho [S]	0	4	1761.81	-0.64	1.02297	0.847468	0.754828	0.875089	1.21648	1.31118	1.40941	1.31236	0.666808	0.0105127
[R].ILEQQNSSR.[T]	2	O55131	Septin-7	Septin7	FUNCTION: Filament-forming cytoskeletal GTPase. Required for normal organization of the actin cytoskeleton. Required for normal progress through mitosis. Involved in cytokinesis. Required for normal association of CENPE with the kinetochore. Plays a role in ciliogenesis and collective cell movements. Forms a filamentous structure with SEPTIN12, SEPTIN6, SEPTIN2 and probably SEPTIN4 at the sperm a…	Septin-7 OS=Mus musculus OX=10090 GN=Septin7 PE=1 SV=1	1xTMTpro [N-Term];1xPhospho [S7(97.8)]	O55131 [416-424]	O55131 1xPhospho [S422(98.2)]	0	11	1458.73	-0.55	0.869207	0.757758	0.732948	0.786637	1.29012	1.29279	0.964228	1.18238	0.665301	0.0276121
[RK].GASQAGMTGYGMPR.[Q]	1	Q9WVA4	Transgelin-2	Tagln2		Transgelin-2 OS=Mus musculus OX=10090 GN=Tagln2 PE=1 SV=4	2xOxidation [M7; M12];1xTMTpro [N-Term];1xPhospho [S3(100)]	Q9WVA4 [183-196]	Q9WVA4 1xPhospho [S185(100)]	0	29	1799.78	-0.82	0.791978	0.759693	0.704954	0.752208	1.2658	1.06319	1.06301	1.13066	0.665281	0.00632709
[R].RGSSDPTVQR.[S]	2	Q80U30	Protein CLEC16A	Clec16a	FUNCTION: Regulator of mitophagy through the upstream regulation of the RNF41/NRDP1-PRKN pathway. Mitophagy is a selective form of autophagy necessary for mitochondrial quality control. The RNF41/NRDP1-PRKN pathway regulates autophagosome-lysosome fusion during late mitophagy. May protect RNF41/NRDP1 from proteosomal degradation, RNF41/NRDP1 which regulates proteosomal degradation of PRKN. Plays …	Protein CLEC16A OS=Mus musculus OX=10090 GN=Clec16a PE=1 SV=2	1xTMTpro [N-Term];1xPhospho [S3(98)]	Q80U30 [846-855]	Q80U30 1xPhospho [S848(97.9)]	1	15	1486.73	0.8	0.620463	0.794465	0.77855	0.731159	1.1476	0.897803	1.25367	1.09969	0.664878	0.0365257
[R].ASVGSLPGLR.[I]	1	Q6IR34	G-protein-signaling modulator 1	Gpsm1	FUNCTION: Guanine nucleotide dissociation inhibitor (GDI) which functions as a receptor-independent activator of heterotrimeric G-protein signaling. Keeps G(i/o) alpha subunit in its GDP-bound form thus uncoupling heterotrimeric G-proteins signaling from G protein-coupled receptors. Controls spindle orientation and asymmetric cell fate of cerebral cortical progenitors. May also be involved in mac…	G-protein-signaling modulator 1 OS=Mus musculus OX=10090 GN=Gpsm1 PE=1 SV=3	1xTMTpro [N-Term];1xPhospho [S2(100)]	Q6IR34 [566-575]	Q6IR34 1xPhospho [S567(100)]	0	1	1340.73	-0.6	0.900615	0.727654	0.716466	0.781578	1.20442	1.15833	1.18361	1.18212	0.661166	0.00279625
[R].SAPSSLDSATR.[D]	1	Q7TSI3	Serine/threonine-protein phosphatase 6 regulatory subunit 1	Ppp6r1	FUNCTION: Regulatory subunit of protein phosphatase 6 (PP6). May function as a scaffolding PP6 subunit. Involved in the PP6-mediated dephosphorylation of NFKBIE opposing its degradation in response to TNF-alpha (By similarity). {ECO:0000250}.	Serine/threonine-protein phosphatase 6 regulatory subunit 1 OS=Mus musculus OX=10090 GN=Ppp6r1 PE=1 SV=1	1xTMTpro [N-Term];1xPhospho [S4(99.9)]	Q7TSI3 [793-803]	Q7TSI3 1xPhospho [S796(99.9)]	0	3	1475.71	-1.15	0.775537	0.794195	0.752815	0.774182	1.31187	1.08123	1.12832	1.1738	0.659549	0.00499367
[R].HNSTTSSTSSGGYR.[R]	5	Q8CBW3	Abl interactor 1	Abi1	FUNCTION: May act in negative regulation of cell growth and transformation by interacting with nonreceptor tyrosine kinases ABL1 and/or ABL2. In vitro, at least isoform 2 and isoform 4 suppress the transforming activity of Abelson murine leukemia virus (v-Abl) after overexpression in fibroblasts. May play a role in regulation EGF-induced Erk pathway activation. Involved in cytoskeletal reorganiza…	Abl interactor 1 OS=Mus musculus OX=10090 GN=Abi1 PE=1 SV=3	1xTMTpro [N-Term];1xPhospho [S3(100)]	Q8CBW3 [294-307]	Q8CBW3 1xPhospho [S296(100)]	0	51	1825.8	-0.78	0.810943	0.694245	0.862976	0.789388	1.18068	1.40766	1.00658	1.19831	0.658753	0.0318059
[R].QINLEGSVK.[G]	2	Q63918	Caveolae-associated protein 2	Cavin2	FUNCTION: Plays an important role in caveolar biogenesis and morphology. Regulates caveolae morphology by inducing membrane curvature within caveolae (By similarity). Plays a role in caveola formation in a tissue-specific manner. Required for the formation of caveolae in the lung and fat endothelia but not in the heart endothelia. Negatively regulates the size or stability of CAVIN complexes in t…	Caveolae-associated protein 2 OS=Mus musculus OX=10090 GN=Cavin2 PE=1 SV=3	1xTMTpro [K9];1xTMTpro [N-Term];1xPhospho [S7(100)]	Q63918 [83-91]	Q63918 1xPhospho [S89(100)]	0	28	1675.93	0.31	0.862563	0.833826	0.802122	0.832837	1.1179	1.44267	1.23297	1.26451	0.658624	0.0111096
[R].SFSQMVSEK.[Q]	1	Q9QY06	Unconventional myosin-IXb	Myo9b	FUNCTION: Myosins are actin-based motor molecules with ATPase activity. Unconventional myosins serve in intracellular movements. Binds actin with high affinity both in the absence and presence of ATP and its mechanochemical activity is inhibited by calcium ions. Also acts as a GTPase activator for RHOA. Plays a role in the regulation of cell migration via its role as RHOA GTPase activator. This i…	Unconventional myosin-IXb OS=Mus musculus OX=10090 GN=Myo9b PE=1 SV=2	1xOxidation [M5];1xTMTpro [K9];1xTMTpro [N-Term];1xPhospho [S1(100)]	Q9QY06 [1043-1051]	Q9QY06 1xPhospho [S1043(100)]	0	10	1746.86	-0.4	0.709189	0.894318	0.717324	0.77361	1.21976	1.07149	1.23832	1.17652	0.657541	0.00737122
[K].EGVLYVGSK.[T]	3	Q91ZZ3	Beta-synuclein	Sncb	FUNCTION: May be involved in neuronal plasticity. {ECO:0000250}.	Beta-synuclein OS=Mus musculus OX=10090 GN=Sncb PE=1 SV=1	1xTMTpro [K9];1xTMTpro [N-Term];1xPhospho [S8(100)]	Q91ZZ3 [35-43]	Q91ZZ3 1xPhospho [S42(100)]	0	28	1639.9	-2.09	0.839118	0.724844	0.812002	0.791988	1.2889	1.18889	1.13801	1.20527	0.657106	0.00181505
[R].YSDDGNRETDER.[V]	1	Q148V7	RAB11-binding protein RELCH	Relch	FUNCTION: Regulates intracellular cholesterol distribution from recycling endosomes to the trans-Golgi network through interactions with RAB11 and OSBP. Functions in membrane tethering and promotes OSBP-mediated cholesterol transfer between RAB11-bound recycling endosomes and OSBP-bound Golgi-like membranes. {ECO:0000250|UniProtKB:Q9P260}.	RAB11-binding protein RELCH OS=Mus musculus OX=10090 GN=Relch PE=1 SV=1	1xTMTpro [N-Term];1xPhospho [S2(97.4)]	Q148V7 [192-203]	Q148V7 1xPhospho [S193(98.3)]	1	23	1840.77	0.42	0.47766	0.877482	0.794963	0.716702	1.06684	1.00626	1.2012	1.09143	0.65666	0.0498202
[R].EGESSVENETK.[L]	2	Q63918	Caveolae-associated protein 2	Cavin2	FUNCTION: Plays an important role in caveolar biogenesis and morphology. Regulates caveolae morphology by inducing membrane curvature within caveolae (By similarity). Plays a role in caveola formation in a tissue-specific manner. Required for the formation of caveolae in the lung and fat endothelia but not in the heart endothelia. Negatively regulates the size or stability of CAVIN complexes in t…	Caveolae-associated protein 2 OS=Mus musculus OX=10090 GN=Cavin2 PE=1 SV=3	1xTMTpro [K11];1xTMTpro [N-Term];1xPhospho [S5(100)]	Q63918 [304-314]	Q63918 1xPhospho [S308(100)]	0	36	1896.91	0.53	0.719274	0.597828	0.693658	0.670253	0.954211	1.0523	1.05581	1.02077	0.656613	0.00213881
[K].EGSVSPK.[E]	1	Q8C0L0	Thioredoxin-related transmembrane protein 4	Tmx4		Thioredoxin-related transmembrane protein 4 OS=Mus musculus OX=10090 GN=Tmx4 PE=1 SV=2	1xTMTpro [K7];1xTMTpro [N-Term];1xPhospho [S3(100)]	Q8C0L0 [300-306]	Q8C0L0 1xPhospho [S302(100)]	0	6	1391.74	-0.47	0.956543	0.654008	0.82901	0.813187	1.22966	1.45133	1.04005	1.24035	0.655613	0.044467
[R].SAGGHPGSGPQLGTGR.[G]	3	Q9Z0G0	PDZ domain-containing protein GIPC1	Gipc1	FUNCTION: Inhibits endothelial cell migration (in vitro). May be involved in G protein-linked signaling (By similarity). {ECO:0000250}.	PDZ domain-containing protein GIPC1 OS=Mus musculus OX=10090 GN=Gipc1 PE=1 SV=1	1xTMTpro [N-Term];1xPhospho [S1(100)]	Q9Z0G0 [225-240]	Q9Z0G0 1xPhospho [S225(100)]	0	25	1819.88	0.72	0.883966	0.728837	0.742411	0.785071	1.34444	1.25829	0.991715	1.19815	0.655237	0.024341
[K].ANNLSSLSK.[K]	1	O08547	Vesicle-trafficking protein SEC22b	Sec22b	FUNCTION: SNARE involved in targeting and fusion of ER-derived transport vesicles with the Golgi complex as well as Golgi-derived retrograde transport vesicles with the ER.	Vesicle-trafficking protein SEC22b OS=Mus musculus OX=10090 GN=Sec22b PE=1 SV=3	1xTMTpro [K9];1xTMTpro [N-Term];1xPhospho [S8(100)]	O08547 [170-178]	O08547 1xPhospho [S177(100)]	0	23	1621.88	1.04	0.789635	0.7014	0.7702	0.753745	1.13179	1.20893	1.12662	1.15578	0.652153	0.000440179
[R].ALSMTHGSAK.[S]	1	Q80UP8	Sodium-dependent phosphate transporter 2	Slc20a2	FUNCTION: Sodium-phosphate symporter which seems to play a fundamental housekeeping role in phosphate transport by absorbing phosphate from interstitial fluid for normal cellular functions such as cellular metabolism, signal transduction, and nucleic acid and lipid synthesis. In vitro, sodium-dependent phosphate uptake is not significantly affected by acidic and alkaline conditions, however sodiu…	Sodium-dependent phosphate transporter 2 OS=Mus musculus OX=10090 GN=Slc20a2 PE=1 SV=2	1xOxidation [M4];1xTMTpro [K10];1xTMTpro [N-Term];1xPhospho [S3(100)]	Q80UP8 [314-323]	Q80UP8 1xPhospho [S316(100)]	0	3	1706.88	-1.35	0.682493	0.783625	0.783605	0.749908	0.968629	1.2701	1.21169	1.15014	0.652013	0.0151885
[K].ATSQSSIR.[Q]	1	Q8VBT0	Thioredoxin-related transmembrane protein 1	Tmx1	FUNCTION: May participate in various redox reactions through the reversible oxidation of its active center dithiol to a disulfide and catalyze dithiol-disulfide exchange reactions.	Thioredoxin-related transmembrane protein 1 OS=Mus musculus OX=10090 GN=Tmx1 PE=1 SV=1	1xTMTpro [N-Term];1xPhospho [S3(98.7)]	Q8VBT0 [258-265]	Q8VBT0 1xPhospho [S260(98.7)]	0	10	1233.62	0.94	0.723536	0.780274	0.838959	0.780923	1.14308	1.32675	1.13266	1.20083	0.650318	0.00415556
[R].SHAGYQTI.[-]	5	P11438	Lysosome-associated membrane glycoprotein 1	Lamp1	FUNCTION: Presents carbohydrate ligands to selectins. Also implicated in tumor cell metastasis.	Lysosome-associated membrane glycoprotein 1 OS=Mus musculus OX=10090 GN=Lamp1 PE=1 SV=2	1xTMTpro [N-Term];1xPhospho [T7(100)]	P11438 [399-406]	P11438 1xPhospho [T405(100)]	0	36	1260.59	0.33	0.742359	0.755534	0.804338	0.76741	0.991824	1.18255	1.37412	1.18283	0.648791	0.0206447
[R].GSKDSLGGER.[S]	1	Q99MS7	EH domain-binding protein 1-like protein 1	Ehbp1l1	FUNCTION: May act as Rab effector protein and play a role in vesicle trafficking (By similarity). Involved in apical-directed transport in polarized epithelial cells; the functions seems to implicate Rab8, BIN1 and possibly DNM1 (PubMed:26833786). {ECO:0000250|UniProtKB:Q8N3D4}.	EH domain-binding protein 1-like protein 1 OS=Mus musculus OX=10090 GN=Ehbp1l1 PE=1 SV=1	1xTMTpro [K3];1xTMTpro [N-Term];1xPhospho [S2(100)]	Q99MS7 [366-375]	Q99MS7 1xPhospho [S367(100)]	1	4	1693.88	0.32	0.851004	0.581176	0.775106	0.735762	1.35862	1.04498	0.999804	1.13447	0.648553	0.0450818
[K].SAGPPEPEVSMR.[R]	2	Q02111	Protein kinase C theta type	Prkcq	FUNCTION: Calcium-independent, phospholipid- and diacylglycerol (DAG)-dependent serine/threonine-protein kinase that mediates non-redundant functions in T-cell receptor (TCR) signaling, including T-cells activation, proliferation, differentiation and survival, by mediating activation of multiple transcription factors such as NF-kappa-B, JUN, NFATC1 and NFATC2. In TCR-CD3/CD28-co-stimulated T-cell…	Protein kinase C theta type OS=Mus musculus OX=10090 GN=Prkcq PE=1 SV=1	1xOxidation [M11];1xTMTpro [N-Term];1xPhospho [S10(100)]	Q02111 [356-367]	Q02111 1xPhospho [S365(100)]	0	19	1656.76	-1.17	0.716534	0.888349	0.802462	0.802449	1.36913	1.05843	1.28648	1.23801	0.648174	0.0144271
[R].SPQPLGGSHR.[M]	10	O54957	Linker for activation of T-cells family member 1	Lat	FUNCTION: Required for TCR (T-cell antigen receptor)- and pre-TCR-mediated signaling, both in mature T-cells and during their development. Involved in FCGR3 (low affinity immunoglobulin gamma Fc region receptor III)-mediated signaling in natural killer cells and FCER1 (high affinity immunoglobulin epsilon receptor)-mediated signaling in mast cells. Couples activation of these receptors and their …	Linker for activation of T-cells family member 1 OS=Mus musculus OX=10090 GN=Lat PE=1 SV=1	1xTMTpro [N-Term];1xPhospho [S8(100)]	O54957 [87-96]	O54957 1xPhospho [S94(100)]	0	19	1419.71	0.06	0.854568	0.807863	0.881408	0.847946	1.25906	1.49673	1.16916	1.30832	0.64812	0.0100202
[R].SIHSEHSAR.[S]	2	E9QAT4	Protein transport protein Sec16A	Sec16a	FUNCTION: Acts as a molecular scaffold that plays a key role in the organization of the endoplasmic reticulum exit sites (ERES), also known as transitional endoplasmic reticulum (tER). SAR1A-GTP-dependent assembly of SEC16A on the ER membrane forms an organized scaffold defining an ERES. Required for secretory cargo traffic from the endoplasmic reticulum to the Golgi apparatus (PubMed:17428803). …	Protein transport protein Sec16A OS=Mus musculus OX=10090 GN=Sec16a PE=1 SV=1	1xTMTpro [N-Term];1xPhospho [S7(100)]	E9QAT4 [1362-1370]	E9QAT4 1xPhospho [S1368(100)]	0	28	1407.67	0.28	0.805378	0.858385	0.833311	0.832358	1.17906	1.29174	1.38688	1.28589	0.6473	0.00185628
[R].SSPEPSDMR.[G]	1	Q52KR3	Protein prune homolog 2	Prune2	FUNCTION: May play an important role in regulating differentiation, survival and aggressiveness of the tumor cells. {ECO:0000250}.	Protein prune homolog 2 OS=Mus musculus OX=10090 GN=Prune2 PE=1 SV=2	1xOxidation [M8];1xTMTpro [N-Term];1xPhospho [S]	Q52KR3 [2170-2178]	Q52KR3 1xPhospho [S]	0	12	1405.6	0.37	0.981164	0.779931	0.933096	0.898064	1.07012	1.57817	1.5211	1.38979	0.646185	0.0457954
[K].LASDSDAESDSR.[A]	1	Q80U28	MAP kinase-activating death domain protein	Madd	FUNCTION: Plays a significant role in regulating cell proliferation, survival and death through alternative mRNA splicing. Converts GDP-bound inactive form of RAB3A, RAB3C and RAB3D to the GTP-bound active forms. Component of the TNFRSF1A signaling complex: MADD links TNFRSF1A with MAP kinase activation. Plays an important regulatory role in physiological cell death (TNF-alpha-induced, caspase-me…	MAP kinase-activating death domain protein OS=Mus musculus OX=10090 GN=Madd PE=1 SV=2	1xTMTpro [N-Term];1xPhospho [S5(98)]	Q80U28 [815-826]	Q80U28 1xPhospho [S819(98)]	0	11	1636.7	2.05	0.694702	0.845749	0.746858	0.762436	1.36531	1.2277	0.949567	1.18086	0.645662	0.0323638
[R].QISQDVK.[L]	1	Q9DBT5	AMP deaminase 2	Ampd2	FUNCTION: AMP deaminase plays a critical role in energy metabolism. Catalyzes the deamination of AMP to IMP and plays an important role in the purine nucleotide cycle (By similarity). {ECO:0000250}.	AMP deaminase 2 OS=Mus musculus OX=10090 GN=Ampd2 PE=1 SV=1	1xTMTpro [K7];1xTMTpro [N-Term];1xPhospho [S3(100)]	Q9DBT5 [85-91]	Q9DBT5 1xPhospho [S87(100)]	0	5	1505.82	0.84	0.782794	0.869333	0.728149	0.793425	1.33083	1.18708	1.1751	1.231	0.644535	0.00250022
[R].TASFSESR.[A]	2	Q91V92	ATP-citrate synthase	Acly	FUNCTION: Catalyzes the cleavage of citrate into oxaloacetate and acetyl-CoA, the latter serving as common substrate for de novo cholesterol and fatty acid synthesis. {ECO:0000269|PubMed:25450640}.	ATP-citrate synthase OS=Mus musculus OX=10090 GN=Acly PE=1 SV=1	1xTMTpro [N-Term];1xPhospho [S3(100)]	Q91V92 [453-460]	Q91V92 1xPhospho [S455(100)]	0	12	1268.58	6.71	0.924785	0.765891	0.673534	0.78807	1.47868	1.05011	1.13953	1.22277	0.644494	0.0439832
[R].APSLTSDSEGK.[K]	4	E9QAT4	Protein transport protein Sec16A	Sec16a	FUNCTION: Acts as a molecular scaffold that plays a key role in the organization of the endoplasmic reticulum exit sites (ERES), also known as transitional endoplasmic reticulum (tER). SAR1A-GTP-dependent assembly of SEC16A on the ER membrane forms an organized scaffold defining an ERES. Required for secretory cargo traffic from the endoplasmic reticulum to the Golgi apparatus (PubMed:17428803). …	Protein transport protein Sec16A OS=Mus musculus OX=10090 GN=Sec16a PE=1 SV=1	1xTMTpro [K11];1xTMTpro [N-Term];1xPhospho [S3(100)]	E9QAT4 [2099-2109]	E9QAT4 1xPhospho [S2101(100)]	0	32	1779.9	-0.2	0.751385	0.900526	0.697891	0.783268	1.1884	1.14115	1.32834	1.21929	0.642394	0.00619437
[R].SSSDNNTNTLGR.[N]	1	Q69ZR2	E3 ubiquitin-protein ligase HECTD1	Hectd1	FUNCTION: E3 ubiquitin-protein ligase which accepts ubiquitin from an E2 ubiquitin-conjugating enzyme in the form of a thioester and then directly transfers the ubiquitin to targeted substrates (PubMed:22431752). Mediates 'Lys-63'-linked polyubiquitination of HSP90AA1 which leads to its intracellular localization and reduced secretion (PubMed:22431752). Negatively regulating HSP90AA1 secretion in…	E3 ubiquitin-protein ligase HECTD1 OS=Mus musculus OX=10090 GN=Hectd1 PE=1 SV=2	1xTMTpro [N-Term];1xPhospho [S3(98.5)]	Q69ZR2 [1574-1585]	Q69ZR2 1xPhospho [S1576(98.5)]	0	38	1649.75	0.54	0.803104	0.96562	0.652522	0.807082	1.40292	1.08171	1.29028	1.2583	0.641405	0.0258653
[R].TNSSDSER.[S]	1	Q8K212	Phosphofurin acidic cluster sorting protein 1	Pacs1	FUNCTION: Coat protein that is involved in the localization of trans-Golgi network (TGN) membrane proteins that contain acidic cluster sorting motifs. Controls the endosome-to-Golgi trafficking of furin and mannose-6-phosphate receptor by connecting the acidic-cluster-containing cytoplasmic domain of these molecules with the adapter-protein complex-1 (AP-1) of endosomal clathrin-coated membrane p…	Phosphofurin acidic cluster sorting protein 1 OS=Mus musculus OX=10090 GN=Pacs1 PE=1 SV=2	1xTMTpro [N-Term];1xPhospho [S4(98.5)]	Q8K212 [524-531]	Q8K212 1xPhospho [S527(98.5)]	0	11	1279.55	0.36	0.865563	0.795931	0.584677	0.748724	1.09158	1.23	1.18111	1.16756	0.641271	0.0110631
[K].QASGSPEQK.[I]	1	Q3UZ39	Leucine-rich repeat flightless-interacting protein 1	Lrrfip1	FUNCTION: Transcriptional repressor which preferentially binds to the GC-rich consensus sequence (5'-AGCCCCCGGCG-3') and may regulate expression of TNF, EGFR and PDGFA. May control smooth muscle cells proliferation following artery injury through PDGFA repression. May also bind double-stranded RNA (By similarity). Positively regulates Toll-like receptor (TLR) signaling in response to agonist prob…	Leucine-rich repeat flightless-interacting protein 1 OS=Mus musculus OX=10090 GN=Lrrfip1 PE=1 SV=2	1xTMTpro [K9];1xTMTpro [N-Term];1xPhospho [S]	Q3UZ39 [601-609]	Q3UZ39 1xPhospho [S]	0	15	1619.83	1.36	0.888178	0.621745	0.570915	0.693613	1.20497	1.12709	0.923114	1.08506	0.63924	0.0389572
[K].SVAQLAGSR.[R]	1	Q9JIY0	Pleckstrin homology domain-containing family O member 1	Plekho1	FUNCTION: Plays a role in the regulation of the actin cytoskeleton through its interactions with actin capping protein (CP). May function to target CK2 to the plasma membrane thereby serving as an adapter to facilitate the phosphorylation of CP by protein kinase 2 (CK2). Appears to target ATM to the plasma membrane. Appears to also inhibit tumor cell growth by inhibiting AKT-mediated cell-surviva…	Pleckstrin homology domain-containing family O member 1 OS=Mus musculus OX=10090 GN=Plekho1 PE=1 SV=1	1xTMTpro [N-Term];1xPhospho [S8(100)]	Q9JIY0 [213-221]	Q9JIY0 1xPhospho [S220(100)]	0	9	1272.66	-0.17	0.641696	0.676667	0.796949	0.705104	1.2061	0.999558	1.10386	1.10317	0.63916	0.00633016
[K].VGVAEGSPVSR.[R]	1	B2RUP2	Protein unc-13 homolog D	Unc13d	FUNCTION: Plays a role in cytotoxic granule exocytosis in lymphocytes. Required for both granule maturation and granule docking and priming at the immunologic synapse. Regulates assembly of recycling and late endosomal structures, leading to the formation of an endosomal exocytic compartment that fuses with perforin-containing granules at the immunologic synapse and licences them for exocytosis (…	Protein unc-13 homolog D OS=Mus musculus OX=10090 GN=Unc13d PE=1 SV=2	1xTMTpro [N-Term];1xPhospho [S10(100)]	B2RUP2 [143-153]	B2RUP2 1xPhospho [S152(100)]	0	17	1441.74	0.58	0.694671	0.830967	0.748171	0.757936	1.25059	1.15029	1.1601	1.18699	0.638534	0.00108484
[K].SSTSFANIQENAT.[-]	1	Q8BGT0	Osteopetrosis-associated transmembrane protein 1	Ostm1	FUNCTION: Required for osteoclast and melanocyte maturation and function. {ECO:0000269|PubMed:12627228, ECO:0000269|PubMed:16525474}.	Osteopetrosis-associated transmembrane protein 1 OS=Mus musculus OX=10090 GN=Ostm1 PE=1 SV=1	1xTMTpro [N-Term];1xPhospho [S4(97.3)]	Q8BGT0 [326-338]	Q8BGT0 1xPhospho [S329(97.3)]	0	29	1753.8	1.99	0.755255	0.734992	0.648115	0.712787	0.976438	1.24914	1.12626	1.11728	0.637968	0.00906958
[R].KSSVCSSLNSVNSSDSR.[S]	1	Q8R1S4	Protein MTSS 1	Mtss1	FUNCTION: Inhibits the nucleation of actin filaments in vitro. {ECO:0000269|PubMed:12482861}.	Protein MTSS 1 OS=Mus musculus OX=10090 GN=Mtss1 PE=1 SV=1	1xCarbamidomethyl [C5];1xTMTpro [K1];1xTMTpro [N-Term];1xPhospho [S]	Q8R1S4 [274-290]	Q8R1S4 1xPhospho [S]	1	16	2502.22	0.67	0.659138	0.850678	0.711951	0.740589	1.0326	1.04196	1.41263	1.1624	0.637123	0.0374279
[R].QNSVSSNTSQR.[G]	4	O88746	Target of Myb protein 1	Tom1	FUNCTION: May be involved in intracellular trafficking. Probable association with membranes.	Target of Myb protein 1 OS=Mus musculus OX=10090 GN=Tom1 PE=1 SV=1	1xTMTpro [N-Term];1xPhospho [S3(100)]	O88746 [178-188]	O88746 1xPhospho [S180(100)]	0	35	1591.74	-0.45	0.703694	0.91897	0.717227	0.779964	1.1221	1.30997	1.25083	1.22763	0.635339	0.00733502
[R].SDSQQAVK.[S]	3	Q8BVL3	Sorting nexin-17	Snx17	FUNCTION: Critical regulator of endosomal recycling of numerous surface proteins, including integrins, signaling receptor and channels (PubMed:12169628, PubMed:16052210). Binds to NPxY sequences in the cytoplasmic tails of target cargos (By similarity). Associates with retriever and CCC complexes to prevent lysosomal degradation and promote cell surface recycling of numerous cargos such as integr…	Sorting nexin-17 OS=Mus musculus OX=10090 GN=Snx17 PE=1 SV=2	1xTMTpro [K8];1xTMTpro [N-Term];1xPhospho [S3(100)]	Q8BVL3 [407-414]	Q8BVL3 1xPhospho [S409(100)]	0	30	1550.81	0.75	0.852528	0.740944	0.787249	0.793574	1.33598	1.36245	1.05172	1.25005	0.634833	0.0120209
[K].LINSSDDLQDSSR.[E]	2	Q80TA6	Myotubularin-related protein 12	Mtmr12	FUNCTION: Acts as an adapter for the myotubularin-related phosphatases (PubMed:23818870). Regulates phosphatase MTM1 protein stability and possibly its intracellular location (PubMed:23818870). By stabilizing MTM1 protein levels, required for skeletal muscle maintenance but not for myogenesis (PubMed:23818870). {ECO:0000269|PubMed:23818870}.	Myotubularin-related protein 12 OS=Mus musculus OX=10090 GN=Mtmr12 PE=1 SV=2	1xTMTpro [N-Term];1xPhospho [S4(98.2)]	Q80TA6 [598-610]	Q80TA6 1xPhospho [S601(100)]	0	60	1833.86	0.71	0.680436	0.775688	0.684557	0.713561	1.18458	0.996089	1.1967	1.12579	0.633831	0.00460705
[R].QLSLPLTQSK.[S]	1	Q80TA6	Myotubularin-related protein 12	Mtmr12	FUNCTION: Acts as an adapter for the myotubularin-related phosphatases (PubMed:23818870). Regulates phosphatase MTM1 protein stability and possibly its intracellular location (PubMed:23818870). By stabilizing MTM1 protein levels, required for skeletal muscle maintenance but not for myogenesis (PubMed:23818870). {ECO:0000269|PubMed:23818870}.	Myotubularin-related protein 12 OS=Mus musculus OX=10090 GN=Mtmr12 PE=1 SV=2	1xTMTpro [K10];1xTMTpro [N-Term];1xPhospho [S3(100)]	Q80TA6 [562-571]	Q80TA6 1xPhospho [S564(100)]	0	12	1803.03	-0.01	0.642668	0.767745	1.05737	0.822595	1.29656	1.39481	1.20525	1.29888	0.633314	0.0239665
[R].SGGGGGSSGAGGGPSCGTSSSR.[S]	1	Q9CYN2	Signal peptidase complex subunit 2	Spcs2	FUNCTION: Component of the microsomal signal peptidase complex which removes signal peptides from nascent proteins as they are translocated into the lumen of the endoplasmic reticulum. {ECO:0000250}.	Signal peptidase complex subunit 2 OS=Mus musculus OX=10090 GN=Spcs2 PE=1 SV=1	1xCarbamidomethyl [C16];1xTMTpro [N-Term];1xPhospho [S/T]	Q9CYN2 [11-32]	Q9CYN2 1xPhospho [S/T]	0	95	2167.9	-0.4	0.868668	0.881428	0.558414	0.769503	1.38188	1.28232	0.992241	1.21882	0.631354	0.046285
[R].SFSLASSGNSPISQR.[R]	4	Q8CI95	Oxysterol-binding protein-related protein 11	Osbpl11	FUNCTION: Plays a role in regulating ADIPOQ and FABP4 levels in differentiating adipocytes and is also involved in regulation of adipocyte triglyceride storage. Weakly binds 25-hydroxycholesterol. {ECO:0000250|UniProtKB:Q9BXB4}.	Oxysterol-binding protein-related protein 11 OS=Mus musculus OX=10090 GN=Osbpl11 PE=1 SV=2	1xTMTpro [N-Term];1xPhospho [S10(100)]	Q8CI95 [177-191]	Q8CI95 1xPhospho [S186(100)]	0	47	1921.93	1.69	0.782589	1.00248	0.697307	0.82746	1.39731	1.15675	1.38627	1.31344	0.629993	0.0155008
[R].LGSLSER.[L]	1	Q9DBG5	Perilipin-3	Plin3	FUNCTION: Required for the transport of mannose 6-phosphate receptors (MPR) from endosomes to the trans-Golgi network. {ECO:0000250}.	Perilipin-3 OS=Mus musculus OX=10090 GN=Plin3 PE=1 SV=1	1xTMTpro [N-Term];1xPhospho [S3(100)]	Q9DBG5 [243-249]	Q9DBG5 1xPhospho [S245(100)]	0	9	1145.59	-0.85	0.958241	0.678836	0.815417	0.817498	1.27427	1.52775	1.09634	1.29945	0.629109	0.0317795
[R].STHSLPSR.[R]	2	E9QAT4	Protein transport protein Sec16A	Sec16a	FUNCTION: Acts as a molecular scaffold that plays a key role in the organization of the endoplasmic reticulum exit sites (ERES), also known as transitional endoplasmic reticulum (tER). SAR1A-GTP-dependent assembly of SEC16A on the ER membrane forms an organized scaffold defining an ERES. Required for secretory cargo traffic from the endoplasmic reticulum to the Golgi apparatus (PubMed:17428803). …	Protein transport protein Sec16A OS=Mus musculus OX=10090 GN=Sec16a PE=1 SV=1	1xTMTpro [N-Term];1xPhospho [S4(96.2)]	E9QAT4 [1374-1381]	E9QAT4 1xPhospho [S1377(96.2)]	0	17	1268.63	0.5	0.626908	0.87903	0.771699	0.759212	1.12056	1.36616	1.14096	1.20923	0.627849	0.0137921
[K].ETESAPGSPR.[A]	1	Q6ZQ58	La-related protein 1	Larp1	FUNCTION: RNA-binding protein that regulates the translation of specific target mRNA species downstream of the mTORC1 complex, in function of growth signals and nutrient availability. Interacts on the one hand with the 3' poly-A tails that are present in all mRNA molecules, and on the other hand with the 7-methylguanosine cap structure of mRNAs containing a 5' terminal oligopyrimidine (5'TOP) mot…	La-related protein 1 OS=Mus musculus OX=10090 GN=Larp1 PE=1 SV=3	1xTMTpro [N-Term];1xPhospho [S4(100)]	Q6ZQ58 [491-500]	Q6ZQ58 1xPhospho [S494(100)]	0	35	1414.65	-2.42	0.782681	0.804652	0.906935	0.831423	1.03046	1.62573	1.31951	1.32523	0.627378	0.0485849
[R].RGSGDTSISMDTEASIR.[E]	12	Q3UZ39	Leucine-rich repeat flightless-interacting protein 1	Lrrfip1	FUNCTION: Transcriptional repressor which preferentially binds to the GC-rich consensus sequence (5'-AGCCCCCGGCG-3') and may regulate expression of TNF, EGFR and PDGFA. May control smooth muscle cells proliferation following artery injury through PDGFA repression. May also bind double-stranded RNA (By similarity). Positively regulates Toll-like receptor (TLR) signaling in response to agonist prob…	Leucine-rich repeat flightless-interacting protein 1 OS=Mus musculus OX=10090 GN=Lrrfip1 PE=1 SV=2	1xOxidation [M10];1xTMTpro [N-Term];1xPhospho [S3(95.6)]	Q3UZ39 [86-102]	Q3UZ39 1xPhospho [S88(100)]	1	70	2183	0.19	0.91163	0.65735	0.584976	0.717985	1.27232	1.04232	1.11939	1.14468	0.627238	0.0236218
[R].KGTGDCSDEEVDGK.[A]	13	Q8VDD5	Myosin-9	Myh9	FUNCTION: During cell spreading, plays an important role in cytoskeleton reorganization, focal contacts formation (in the margins but not the central part of spreading cells), and lamellipodial retraction; this function is mechanically antagonized by MYH10 (By similarity). Cellular myosin that appears to play a role in cytokinesis, cell shape, and specialized functions such as secretion and cappi…	Myosin-9 OS=Mus musculus OX=10090 GN=Myh9 PE=1 SV=4	1xCarbamidomethyl [C6];2xTMTpro [K1; K14];1xTMTpro [N-Term];1xPhospho [S7(100)]	Q8VDD5 [1937-1950]	Q8VDD5 1xPhospho [S1943(100)]	1	19	2489.2	-0.28	0.633101	0.910438	0.817939	0.787159	1.3952	1.00624	1.36867	1.2567	0.626369	0.0349115
[R].RNSSLVGR.[R]	2	Q8R1A4	Dedicator of cytokinesis protein 7	Dock7	FUNCTION: Functions as a guanine nucleotide exchange factor (GEF), which activates Rac1 and Rac3 Rho small GTPases by exchanging bound GDP for free GTP. Does not have a GEF activity for CDC42. Required for STMN1 'Ser-15' phosphorylation during axon formation and consequently for neuronal polarization (By similarity). As part of the DISP complex, may regulate the association of septins with actin …	Dedicator of cytokinesis protein 7 OS=Mus musculus OX=10090 GN=Dock7 PE=1 SV=3	1xTMTpro [N-Term];1xPhospho [S]	Q8R1A4 [437-444]	Q8R1A4 1xPhospho [S]	1	4	1272.67	-0.16	0.763217	0.865988	0.715069	0.781425	1.248	1.18972	1.31016	1.2493	0.625492	0.00115932
[R].SSSPDLSSSSK.[L]	1	E9Q8I9	Protein furry homolog	Fry	FUNCTION: Plays a crucial role in the structural integrity of mitotic centrosomes and in the maintenance of spindle bipolarity by promoting PLK1 activity at the spindle poles in early mitosis. May function as a scaffold promoting the interaction between AURKA and PLK1, thereby enhancing AURKA-mediated PLK1 phosphorylation. {ECO:0000269|PubMed:22753416}.	Protein furry homolog OS=Mus musculus OX=10090 GN=Fry PE=1 SV=1	1xTMTpro [K11];1xTMTpro [N-Term];1xPhospho [S2(97.6)]	E9Q8I9 [1938-1948]	E9Q8I9 1xPhospho [S1939(97.6)]	0	12	1769.88	0.47	0.53676	0.869573	0.610791	0.672374	1.00018	0.97649	1.25023	1.07563	0.625097	0.0392157
[R].SGAPTAGPGSR.[G]	3	P80315	T-complex protein 1 subunit delta	Cct4	FUNCTION: Component of the chaperonin-containing T-complex (TRiC), a molecular chaperone complex that assists the folding of proteins upon ATP hydrolysis. The TRiC complex mediates the folding of WRAP53/TCAB1, thereby regulating telomere maintenance. As part of the TRiC complex may play a role in the assembly of BBSome, a complex involved in ciliogenesis regulating transports vesicles to the cili…	T-complex protein 1 subunit delta OS=Mus musculus OX=10090 GN=Cct4 PE=1 SV=3	1xTMTpro [N-Term];1xPhospho [S10(100)]	P80315 [9-19]	P80315 1xPhospho [S18(100)]	0	13	1341.65	0.49	0.981181	0.747768	0.658603	0.79585	1.412	1.39401	1.01353	1.27318	0.625088	0.0418522
[K].ATAAAESSDGSIK.[K]	3	A2CG49	Kalirin	Kalrn	FUNCTION: Promotes the exchange of GDP by GTP. Activates specific Rho GTPase family members, thereby inducing various signaling mechanisms that regulate neuronal shape, growth, and plasticity, through their effects on the actin cytoskeleton. Induces lamellipodia independent of its GEF activity (By similarity). {ECO:0000250|UniProtKB:P97924}.	Kalirin OS=Mus musculus OX=10090 GN=Kalrn PE=1 SV=1	1xTMTpro [K13];1xTMTpro [N-Term];1xPhospho [S11(100)]	A2CG49 [2358-2370]	A2CG49 1xPhospho [S2368(100)]	0	57	1895.96	1.39	0.784553	0.74678	0.738439	0.756591	1.41272	1.11712	1.10352	1.21112	0.624705	0.0111439
[R].ALTDSFRR.[R]	1	Q6P069	Sorcin	Sri	FUNCTION: Calcium-binding protein that modulates excitation-contraction coupling in the heart. Contributes to calcium homeostasis in the heart sarcoplasmic reticulum. Modulates the activity of RYR2 calcium channels. {ECO:0000269|PubMed:12824171}.	Sorcin OS=Mus musculus OX=10090 GN=Sri PE=1 SV=1	1xTMTpro [N-Term];1xPhospho [S5(100)]	Q6P069 [168-175]	Q6P069 1xPhospho [S172(100)]	1	8	1349.69	-0.13	0.842533	0.780895	0.58521	0.736212	1.1368	1.15941	1.24251	1.17958	0.624133	0.00616846
[K].SPSFASEWDEIEK.[I]	1	P59672	Ankyrin repeat and SAM domain-containing protein 1A	Anks1a	FUNCTION: Regulator of different signaling pathways. Regulates EPHA8 receptor tyrosine kinase signaling to control cell migration and neurite retraction. {ECO:0000269|PubMed:17875921}.	Ankyrin repeat and SAM domain-containing protein 1A OS=Mus musculus OX=10090 GN=Anks1a PE=1 SV=3	1xTMTpro [K13];1xTMTpro [N-Term];1xPhospho [S]	P59672 [677-689]	P59672 1xPhospho [S]	0	20	2213.07	0.68	0.837708	0.642017	0.839434	0.773053	1.26051	1.06241	1.39324	1.23872	0.624074	0.0160899
[R].SAPSSDSSPSFVR.[R]	5	Q8K070	Sterile alpha motif domain-containing protein 14	Samd14		Sterile alpha motif domain-containing protein 14 OS=Mus musculus OX=10090 GN=Samd14 PE=1 SV=1	1xTMTpro [N-Term];1xPhospho [S8(100)]	Q8K070 [144-156]	Q8K070 1xPhospho [S151(100)]	0	43	1707.79	1.38	0.900215	0.677152	0.777438	0.784935	1.22103	1.34218	1.21715	1.26012	0.622904	0.00341042
[R].SSTDLGFEAK.[V]	2	Q8CI52	Protein Aster-C	Gramd1c	FUNCTION: Cholesterol transporter that mediates non-vesicular transport of cholesterol from the plasma membrane (PM) to the endoplasmic reticulum (ER) (PubMed:30220461). Contains unique domains for binding cholesterol and the PM, thereby serving as a molecular bridge for the transfer of cholesterol from the PM to the ER (PubMed:30220461). Plays a crucial role in cholesterol homeostasis and has th…	Protein Aster-C OS=Mus musculus OX=10090 GN=Gramd1c PE=2 SV=2	1xTMTpro [K10];1xTMTpro [N-Term];1xPhospho [S1(96.7)]	Q8CI52 [531-540]	Q8CI52 1xPhospho [S531(98.4)]	0	12	1742.89	-0.86	0.993251	0.61295	0.719417	0.775206	1.23701	1.34334	1.15436	1.24491	0.622702	0.0202245
[R].STHSLPSR.[R]	2	E9QAT4	Protein transport protein Sec16A	Sec16a	FUNCTION: Acts as a molecular scaffold that plays a key role in the organization of the endoplasmic reticulum exit sites (ERES), also known as transitional endoplasmic reticulum (tER). SAR1A-GTP-dependent assembly of SEC16A on the ER membrane forms an organized scaffold defining an ERES. Required for secretory cargo traffic from the endoplasmic reticulum to the Golgi apparatus (PubMed:17428803). …	Protein transport protein Sec16A OS=Mus musculus OX=10090 GN=Sec16a PE=1 SV=1	1xTMTpro [N-Term];1xPhospho [S/T]	E9QAT4 [1374-1381]	E9QAT4 1xPhospho [S/T]	0	29	1268.63	-0.58	0.802112	0.801699	0.750607	0.784806	1.10653	1.36685	1.30785	1.26041	0.622659	0.00413345
[K].SATTTPSGSPR.[T]	2	Q3UHJ0	AP2-associated protein kinase 1	Aak1	FUNCTION: Regulates clathrin-mediated endocytosis by phosphorylating the AP2M1/mu2 subunit of the adaptor protein complex 2 (AP-2) which ensures high affinity binding of AP-2 to cargo membrane proteins during the initial stages of endocytosis. Isoform 1 and isoform 2 display similar levels of kinase activity towards AP2M1. Regulates phosphorylation of other AP-2 subunits as well as AP-2 localizat…	AP2-associated protein kinase 1 OS=Mus musculus OX=10090 GN=Aak1 PE=1 SV=2	1xTMTpro [N-Term];1xPhospho [S/T]	Q3UHJ0 [668-678]	Q3UHJ0 1xPhospho [T/S]	0	25	1445.7	1.26	0.871502	0.713626	0.703042	0.762723	1.33045	1.13086	1.22866	1.22999	0.620104	0.00414726
[K].SRDFNEECPR.[L]	3	O55222	Integrin-linked protein kinase	Ilk	FUNCTION: Receptor-proximal protein kinase regulating integrin-mediated signal transduction. May act as a mediator of inside-out integrin signaling. Focal adhesion protein part of the complex ILK-PINCH. This complex is considered to be one of the convergence points of integrin- and growth factor-signaling pathway. Could be implicated in mediating cell architecture, adhesion to integrin substrates…	Integrin-linked protein kinase OS=Mus musculus OX=10090 GN=Ilk PE=1 SV=2	1xCarbamidomethyl [C8];1xTMTpro [N-Term];1xPhospho [S1(100)]	O55222 [232-241]	O55222 1xPhospho [S232(100)]	1	17	1693.73	0.9	0.783536	0.617616	0.64676	0.682638	1.25952	0.894796	1.14888	1.10106	0.61998	0.0248419
[R].ASSPEGEEPASPQQSK.[S]	2	Q9CSB4	Partitioning defective 3 homolog B	Pard3b	FUNCTION: Putative adapter protein involved in asymmetrical cell division and cell polarization processes. May play a role in the formation of epithelial tight junctions (By similarity). {ECO:0000250}.	Partitioning defective 3 homolog B OS=Mus musculus OX=10090 GN=Pard3b PE=1 SV=2	1xTMTpro [K16];1xTMTpro [N-Term];1xPhospho [S11(98.8)]	Q9CSB4 [336-351]	Q9CSB4 1xPhospho [S346(98.8)]	0	51	2317.12	1.95	0.762671	0.76307	0.544954	0.690232	1.22192	0.86738	1.25241	1.1139	0.619651	0.0417347
[K].VPASPLPGLDR.[K]	1	Q05512	Serine/threonine-protein kinase MARK2	Mark2	FUNCTION: Serine/threonine-protein kinase. Involved in cell polarity and microtubule dynamics regulation. Phosphorylates CRTC2/TORC2, DCX, HDAC7, KIF13B, MAP2, MAP4 and RAB11FIP2. Phosphorylates the microtubule-associated protein MAPT/TAU. Plays a key role in cell polarity by phosphorylating the microtubule-associated proteins MAP2, MAP4 and MAPT/TAU at KXGS motifs, causing detachment from microt…	Serine/threonine-protein kinase MARK2 OS=Mus musculus OX=10090 GN=Mark2 PE=1 SV=3	1xTMTpro [N-Term];1xPhospho [S4(100)]	Q05512 [450-460]	Q05512 1xPhospho [S453(100)]	0	10	1505.8	0.92	0.825634	0.687917	0.795556	0.769702	1.13583	1.29224	1.30799	1.24535	0.61806	0.00232724
[K].VTTGGNQTGPNSSIR.[S]	3	Q8VCF0	Mitochondrial antiviral-signaling protein	Mavs	FUNCTION: Required for innate immune defense against viruses (PubMed:24037184). Acts downstream of DHX33, DDX58/RIG-I and IFIH1/MDA5, which detect intracellular dsRNA produced during viral replication, to coordinate pathways leading to the activation of NF-kappa-B, IRF3 and IRF7, and to the subsequent induction of antiviral cytokines such as IFN-beta and RANTES (CCL5) (PubMed:24037184). Peroxisom…	Mitochondrial antiviral-signaling protein OS=Mus musculus OX=10090 GN=Mavs PE=1 SV=1	1xTMTpro [N-Term];1xPhospho [S/T]	Q8VCF0 [372-386]	Q8VCF0 1xPhospho [S/T]	0	16	1872.91	2.1	0.637759	0.759129	0.694218	0.697035	1.15179	1.07194	1.16044	1.12806	0.617908	0.000662642
[K].TAPSSPLTSPSDTR.[S]	2	Q6ZPJ0	Testis-expressed protein 2	Tex2	FUNCTION: During endoplasmic reticulum (ER) stress or when cellular ceramide levels increase, may induce contacts between the ER and medial-Golgi complex to facilitate non-vesicular transport of ceramides from the ER to the Golgi complex where they are converted to complex sphingolipids, preventing toxic ceramide accumulation. {ECO:0000250|UniProtKB:Q8IWB9}.	Testis-expressed protein 2 OS=Mus musculus OX=10090 GN=Tex2 PE=1 SV=2	1xTMTpro [N-Term];1xPhospho [S5(97.7)]	Q6ZPJ0 [261-274]	Q6ZPJ0 1xPhospho [S265(98.2)]	0	36	1800.87	-0.24	0.793983	0.832468	0.730444	0.785632	1.53097	1.14402	1.1398	1.2716	0.617831	0.0217294
[R].DRSPSPLR.[G]	5	Q9CR86	Calcium-regulated heat stable protein 1	Carhsp1	FUNCTION: Binds mRNA and regulates the stability of target mRNA. {ECO:0000269|PubMed:21078874}.	Calcium-regulated heat stable protein 1 OS=Mus musculus OX=10090 GN=Carhsp1 PE=1 SV=1	1xTMTpro [N-Term];1xPhospho [S5(98.4)]	Q9CR86 [29-36]	Q9CR86 1xPhospho [S33(98.4)]	1	14	1311.67	0.17	0.871118	0.666275	0.633315	0.723569	1.30622	1.09712	1.11715	1.1735	0.616592	0.0107735
[K].YQASTSNTVSK.[L]	1	Q63918	Caveolae-associated protein 2	Cavin2	FUNCTION: Plays an important role in caveolar biogenesis and morphology. Regulates caveolae morphology by inducing membrane curvature within caveolae (By similarity). Plays a role in caveola formation in a tissue-specific manner. Required for the formation of caveolae in the lung and fat endothelia but not in the heart endothelia. Negatively regulates the size or stability of CAVIN complexes in t…	Caveolae-associated protein 2 OS=Mus musculus OX=10090 GN=Cavin2 PE=1 SV=3	1xTMTpro [K11];1xTMTpro [N-Term];1xPhospho [S4(98.4)]	Q63918 [103-113]	Q63918 1xPhospho [S106(98.4)]	0	24	1873.96	-0.81	0.772445	0.64876	0.730452	0.717219	0.972829	1.27141	1.24813	1.16412	0.616102	0.0120733
[R].SGSISNYR.[S]	2	Q5EG47	5'-AMP-activated protein kinase catalytic subunit alpha-1	Prkaa1	FUNCTION: Catalytic subunit of AMP-activated protein kinase (AMPK), an energy sensor protein kinase that plays a key role in regulating cellular energy metabolism. In response to reduction of intracellular ATP levels, AMPK activates energy-producing pathways and inhibits energy-consuming processes: inhibits protein, carbohydrate and lipid biosynthesis, as well as cell growth and proliferation. AM…	5'-AMP-activated protein kinase catalytic subunit alpha-1 OS=Mus musculus OX=10090 GN=Prkaa1 PE=1 SV=2	1xTMTpro [N-Term];1xPhospho [S3(100)]	Q5EG47 [494-501]	Q5EG47 1xPhospho [S496(100)]	0	9	1267.6	1.52	0.77383	0.737811	0.664492	0.725378	1.24533	1.16882	1.11909	1.17775	0.615904	0.000754079
[R].SGGGGGSSGAGGGPSCGTSSSR.[S]	1	Q9CYN2	Signal peptidase complex subunit 2	Spcs2	FUNCTION: Component of the microsomal signal peptidase complex which removes signal peptides from nascent proteins as they are translocated into the lumen of the endoplasmic reticulum. {ECO:0000250}.	Signal peptidase complex subunit 2 OS=Mus musculus OX=10090 GN=Spcs2 PE=1 SV=1	1xCarbamidomethyl [C16];1xTMTpro [N-Term];1xPhospho [S7(96.1)]	Q9CYN2 [11-32]	Q9CYN2 1xPhospho [S17(96.1)]	0	43	2167.9	1.45	0.936286	0.74386	0.636836	0.772327	1.46929	1.06638	1.22904	1.2549	0.615448	0.029903
[R].SAPPSPPPPGTR.[H]	1	Q3U1Z5	G-protein-signaling modulator 3	Gpsm3	FUNCTION: Interacts with subunit of G(i) alpha proteins and regulates the activation of G(i) alpha proteins. {ECO:0000250}.	G-protein-signaling modulator 3 OS=Mus musculus OX=10090 GN=Gpsm3 PE=1 SV=2	1xTMTpro [N-Term];1xPhospho [S1(97.9)]	Q3U1Z5 [34-45]	Q3U1Z5 1xPhospho [S34(97.9)]	0	18	1544.78	-0.94	0.790424	0.689867	0.709903	0.730065	1.25762	1.12225	1.18149	1.18712	0.614988	0.00078228
[R].MQSTGSAMPASSSFK.[H]	1	Q6A065	Centrosomal protein of 170 kDa	Cep170	FUNCTION: Plays a role in microtubule organization. Required for centriole subdistal appendage assembly. {ECO:0000250|UniProtKB:Q5SW79}.	Centrosomal protein of 170 kDa OS=Mus musculus OX=10090 GN=Cep170 PE=1 SV=2	1xOxidation [M1];1xTMTpro [K15];1xTMTpro [N-Term];1xPhospho [S13(96)]	Q6A065 [1258-1272]	Q6A065 1xPhospho [S1270(96)]	0	18	2221.05	-0.46	0.737093	0.787292	0.557712	0.694032	1.04259	1.20087	1.14707	1.13018	0.61409	0.00648287
[K].EEQSQITSQVTGQIGWR.[R]	1	P84091	AP-2 complex subunit mu	Ap2m1	FUNCTION: Component of the adaptor protein complex 2 (AP-2). Adaptor protein complexes function in protein transport via transport vesicles in different membrane traffic pathways. Adaptor protein complexes are vesicle coat components and appear to be involved in cargo selection and vesicle formation. AP-2 is involved in clathrin-dependent endocytosis in which cargo proteins are incorporated into …	AP-2 complex subunit mu OS=Mus musculus OX=10090 GN=Ap2m1 PE=1 SV=1	1xTMTpro [N-Term];1xPhospho [T11(100)]	P84091 [146-162]	P84091 1xPhospho [T156(100)]	0	43	2331.13	-0.61	0.655544	0.904861	0.859529	0.806645	1.19264	1.6067	1.15194	1.31709	0.612442	0.0359642
[R].LQEGSEGAENPLR.[V]	1	Q60898	Src-like-adapter	Sla	FUNCTION: Adapter protein, which negatively regulates T-cell receptor (TCR) signaling. Inhibits T-cell antigen-receptor induced activation of nuclear factor of activated T-cells. Involved in the negative regulation of positive selection and mitosis of T-cells. May act by linking signaling proteins such as ZAP70 with CBL, leading to a CBL dependent degradation of signaling proteins. {ECO:0000269|P…	Src-like-adapter OS=Mus musculus OX=10090 GN=Sla PE=1 SV=3	1xTMTpro [N-Term];1xPhospho [S5(100)]	Q60898 [212-224]	Q60898 1xPhospho [S216(100)]	0	18	1783.85	-0.21	0.755811	0.73559	0.676707	0.722702	1.37546	1.09685	1.06797	1.18009	0.612411	0.0105411
[K].IQQNTFTR.[W]	1	Q8BTM8	Filamin-A	Flna	FUNCTION: Actin binding protein that promotes orthogonal branching of actin filaments and links actin filaments to membrane glycoproteins. Anchors various transmembrane proteins to the actin cytoskeleton and serves as a scaffold for a wide range of cytoplasmic signaling proteins (By similarity). Interaction with FLNB may allow neuroblast migration from the ventricular zone into the cortical plate…	Filamin-A OS=Mus musculus OX=10090 GN=Flna PE=1 SV=5	1xTMTpro [N-Term];1xPhospho [T5(100)]	Q8BTM8 [44-51]	Q8BTM8 1xPhospho [T48(100)]	0	5	1391.7	-0.16	0.586327	0.742968	0.63966	0.656319	1.05388	0.924088	1.25303	1.077	0.609397	0.0166266
[R].GDSLKEPTSIADSSR.[H]	2	Q8VDZ4	Palmitoyltransferase ZDHHC5	Zdhhc5	FUNCTION: Palmitoyl acyltransferase for the G-protein coupled receptor SSTR5 and for FLOT2. {ECO:0000269|PubMed:21820437, ECO:0000269|PubMed:22081607}.	Palmitoyltransferase ZDHHC5 OS=Mus musculus OX=10090 GN=Zdhhc5 PE=1 SV=1	1xTMTpro [K5];1xTMTpro [N-Term];1xPhospho [S3(100)]	Q8VDZ4 [378-392]	Q8VDZ4 1xPhospho [S380(100)]	1	8	2251.15	1.35	1.02891	0.808778	0.660474	0.832719	1.53876	1.48538	1.08165	1.3686	0.608447	0.040627
[K].HGPSLPQER.[K]	1	Q5PR69	Capping protein inhibiting regulator of actin dynamics	Crad	FUNCTION: Involved in epithelial cell integrity by acting on the dynamics of the actin cytoskeleton (PubMed:30361697). Positively regulates the actin polymerization, by inhibiting the interaction of actin-capping proteins with actin (By similarity). {ECO:0000250|UniProtKB:Q6ZU35, ECO:0000269|PubMed:30361697}.	Capping protein inhibiting regulator of actin dynamics OS=Mus musculus OX=10090 GN=Crad PE=1 SV=3	1xTMTpro [N-Term];1xPhospho [S4(100)]	Q5PR69 [879-887]	Q5PR69 1xPhospho [S882(100)]	0	31	1404.7	0	0.806784	0.70728	0.572167	0.69541	1.12856	1.29719	1.00468	1.14347	0.608155	0.0145735
[R].LSMPQSAAVNTTPPHNR.[R]	1	Q8BQZ4	Ral GTPase-activating protein subunit beta	Ralgapb	FUNCTION: Non-catalytic subunit of the heterodimeric RalGAP1 and RalGAP2 complexes which act as GTPase activators for the Ras-like small GTPases RALA and RALB. {ECO:0000250}.	Ral GTPase-activating protein subunit beta OS=Mus musculus OX=10090 GN=Ralgapb PE=1 SV=2	1xOxidation [M3];1xTMTpro [N-Term];1xPhospho [S2(97.8)]	Q8BQZ4 [368-384]	Q8BQZ4 1xPhospho [S369(97.8)]	0	13	2221.08	-1.26	0.919034	1.01578	0.542231	0.825683	1.40523	1.17196	1.53997	1.37239	0.601641	0.0385452
[R].VSNGSPSLER.[M]	2	P46414	Cyclin-dependent kinase inhibitor 1B	Cdkn1b	FUNCTION: Important regulator of cell cycle progression (PubMed:8033213, PubMed:12972555). Inhibits the kinase activity of CDK2 bound to cyclin A, but has little inhibitory activity on CDK2 bound to SPDYA (By similarity). Involved in G1 arrest. Potent inhibitor of cyclin E- and cyclin A-CDK2 complexes (PubMed:8033213). Forms a complex with cyclin type D-CDK4 complexes and is involved in the assem…	Cyclin-dependent kinase inhibitor 1B OS=Mus musculus OX=10090 GN=Cdkn1b PE=1 SV=2	1xTMTpro [N-Term];1xPhospho [S5(97)]	P46414 [6-15]	P46414 1xPhospho [S10(99.9)]	0	10	1429.7	0.2	0.907468	0.674771	0.622793	0.735011	1.23352	1.28568	1.14788	1.22236	0.601303	0.00717716
[R].LGDTPEAPPR.[S]	2	Q99MS7	EH domain-binding protein 1-like protein 1	Ehbp1l1	FUNCTION: May act as Rab effector protein and play a role in vesicle trafficking (By similarity). Involved in apical-directed transport in polarized epithelial cells; the functions seems to implicate Rab8, BIN1 and possibly DNM1 (PubMed:26833786). {ECO:0000250|UniProtKB:Q8N3D4}.	EH domain-binding protein 1-like protein 1 OS=Mus musculus OX=10090 GN=Ehbp1l1 PE=1 SV=1	1xTMTpro [N-Term];1xPhospho [T4(100)]	Q99MS7 [445-454]	Q99MS7 1xPhospho [T448(100)]	0	16	1436.71	0.54	0.767517	0.782961	0.669479	0.739986	1.24762	1.11499	1.33527	1.23263	0.600332	0.0025432
[R].VSNGSPSLER.[M]	1	P46414	Cyclin-dependent kinase inhibitor 1B	Cdkn1b	FUNCTION: Important regulator of cell cycle progression (PubMed:8033213, PubMed:12972555). Inhibits the kinase activity of CDK2 bound to cyclin A, but has little inhibitory activity on CDK2 bound to SPDYA (By similarity). Involved in G1 arrest. Potent inhibitor of cyclin E- and cyclin A-CDK2 complexes (PubMed:8033213). Forms a complex with cyclin type D-CDK4 complexes and is involved in the assem…	Cyclin-dependent kinase inhibitor 1B OS=Mus musculus OX=10090 GN=Cdkn1b PE=1 SV=2	1xTMTpro [N-Term];1xPhospho [S]	P46414 [6-15]	P46414 1xPhospho [S]	0	14	1429.7	-0.86	0.889366	0.698225	0.619373	0.735654	1.19687	1.1999	1.28025	1.22567	0.600205	0.00443132
[R].IQPSSQR.[A]	1	Q9JIY0	Pleckstrin homology domain-containing family O member 1	Plekho1	FUNCTION: Plays a role in the regulation of the actin cytoskeleton through its interactions with actin capping protein (CP). May function to target CK2 to the plasma membrane thereby serving as an adapter to facilitate the phosphorylation of CP by protein kinase 2 (CK2). Appears to target ATM to the plasma membrane. Appears to also inhibit tumor cell growth by inhibiting AKT-mediated cell-surviva…	Pleckstrin homology domain-containing family O member 1 OS=Mus musculus OX=10090 GN=Plekho1 PE=1 SV=1	1xTMTpro [N-Term];1xPhospho [S4(98)]	Q9JIY0 [229-235]	Q9JIY0 1xPhospho [S232(98)]	0	2	1199.61	-0.57	0.631374	0.732327	0.644769	0.66949	1.10422	1.0878	1.15806	1.11669	0.599529	0.000301655
[R].REQGSSGLGSGSSGGGGSSSGLGSGYIGR.[V]	1	Q3UHJ0	AP2-associated protein kinase 1	Aak1	FUNCTION: Regulates clathrin-mediated endocytosis by phosphorylating the AP2M1/mu2 subunit of the adaptor protein complex 2 (AP-2) which ensures high affinity binding of AP-2 to cargo membrane proteins during the initial stages of endocytosis. Isoform 1 and isoform 2 display similar levels of kinase activity towards AP2M1. Regulates phosphorylation of other AP-2 subunits as well as AP-2 localizat…	AP2-associated protein kinase 1 OS=Mus musculus OX=10090 GN=Aak1 PE=1 SV=2	1xTMTpro [N-Term];1xPhospho [S12(91.2)]	Q3UHJ0 [9-37]	Q3UHJ0 1xPhospho [S20(91.2)]	1	34	2942.36	0.04	1.10246	0.546166	0.64768	0.765434	1.26037	1.301	1.27217	1.27785	0.599002	0.0403997
[R].EADGTGSSSPAPMR.[R]	1	Q4QRL3	Coiled-coil domain-containing protein 88B	Ccdc88b	FUNCTION: Acts as a positive regulator of T-cell maturation and inflammatory function. Required for several functions of T-cells in both the CD4(+) and the CD8(+) compartments and this includes expression of cell surface markers of activation, proliferation, and cytokine production in response to specific or non-specific stimulation and during the course of infection with the mouse malaria parasi…	Coiled-coil domain-containing protein 88B OS=Mus musculus OX=10090 GN=Ccdc88b PE=1 SV=2	1xOxidation [M13];1xTMTpro [N-Term];1xPhospho [S9(100)]	Q4QRL3 [1367-1380]	Q4QRL3 1xPhospho [S1375(100)]	0	40	1762.76	1.67	0.679785	0.768108	0.677748	0.708547	0.935458	1.22891	1.38893	1.18444	0.598215	0.024963
[K].SNLPATAGSEIPGGSTK.[G]	1	Q9Z0U1	Tight junction protein ZO-2	Tjp2	FUNCTION: Plays a role in tight junctions and adherens junctions.	Tight junction protein ZO-2 OS=Mus musculus OX=10090 GN=Tjp2 PE=1 SV=2	1xTMTpro [K17];1xTMTpro [N-Term];1xPhospho [S15(98.1)]	Q9Z0U1 [994-1010]	Q9Z0U1 1xPhospho [S1008(98.1)]	0	8	2275.18	1.6	0.817116	0.583981	0.95339	0.784829	1.33493	1.14922	1.45305	1.3124	0.598011	0.0193909
[R].LSMPQSAAVNTTPPHNR.[R]	1	Q8BQZ4	Ral GTPase-activating protein subunit beta	Ralgapb	FUNCTION: Non-catalytic subunit of the heterodimeric RalGAP1 and RalGAP2 complexes which act as GTPase activators for the Ras-like small GTPases RALA and RALB. {ECO:0000250}.	Ral GTPase-activating protein subunit beta OS=Mus musculus OX=10090 GN=Ralgapb PE=1 SV=2	1xTMTpro [N-Term];1xPhospho [S/T]	Q8BQZ4 [368-384]	Q8BQZ4 1xPhospho [S/T]	0	11	2205.08	0.94	0.710283	0.911271	0.666719	0.762758	1.3309	0.996482	1.51023	1.27921	0.596274	0.037364
[R].RSDSQQAVK.[S]	1	Q8BVL3	Sorting nexin-17	Snx17	FUNCTION: Critical regulator of endosomal recycling of numerous surface proteins, including integrins, signaling receptor and channels (PubMed:12169628, PubMed:16052210). Binds to NPxY sequences in the cytoplasmic tails of target cargos (By similarity). Associates with retriever and CCC complexes to prevent lysosomal degradation and promote cell surface recycling of numerous cargos such as integr…	Sorting nexin-17 OS=Mus musculus OX=10090 GN=Snx17 PE=1 SV=2	1xTMTpro [K9];1xTMTpro [N-Term];1xPhospho [S4(98.7)]	Q8BVL3 [406-414]	Q8BVL3 1xPhospho [S409(98.7)]	1	9	1706.91	-0.63	0.741044	0.794314	0.742678	0.759346	1.36064	1.343	1.11853	1.27406	0.596005	0.00298336
[R].CVGLPSATDTS.[-]	3	Q8VBT0	Thioredoxin-related transmembrane protein 1	Tmx1	FUNCTION: May participate in various redox reactions through the reversible oxidation of its active center dithiol to a disulfide and catalyze dithiol-disulfide exchange reactions.	Thioredoxin-related transmembrane protein 1 OS=Mus musculus OX=10090 GN=Tmx1 PE=1 SV=1	1xCarbamidomethyl [C1];1xTMTpro [N-Term];1xPhospho [T/S]	Q8VBT0 [268-278]	Q8VBT0 1xPhospho [T/S]	0	64	1491.67	-0.72	0.7637	0.865386	0.835084	0.82139	1.22708	1.44978	1.4707	1.38252	0.594125	0.00256228
[R].DTIQQVSQR.[E]	1	Q4KMM3	Oxidation resistance protein 1	Oxr1	FUNCTION: May be involved in protection from oxidative damage.	Oxidation resistance protein 1 OS=Mus musculus OX=10090 GN=Oxr1 PE=1 SV=3	1xTMTpro [N-Term];1xPhospho [S7(100)]	Q4KMM3 [512-520]	Q4KMM3 1xPhospho [S518(100)]	0	1	1458.73	2.21	0.675285	0.761708	0.643134	0.693376	1.22762	1.11967	1.15807	1.16845	0.593412	0.000559367
[R].LSPSPTSQR.[S]	2	P48678	Prelamin-A/C	Lmna	FUNCTION: Lamins are components of the nuclear lamina, a fibrous layer on the nucleoplasmic side of the inner nuclear membrane, which is thought to provide a framework for the nuclear envelope and may also interact with chromatin. Lamin A and C are present in equal amounts in the lamina of mammals. Plays an important role in nuclear assembly, chromatin organization, nuclear membrane and telomere …	Prelamin-A/C OS=Mus musculus OX=10090 GN=Lmna PE=1 SV=2	1xTMTpro [N-Term];1xPhospho [T6(98.1)]	P48678 [389-397]	P48678 1xPhospho [T394(98.1)]	0	20	1356.68	-0.02	1.05952	0.711439	0.642602	0.804522	1.51022	1.46352	1.10719	1.36031	0.591425	0.037421
[R].YGPLSEPGSAR.[A]	3	Q91V09	WD repeat-containing protein 13	Wdr13		WD repeat-containing protein 13 OS=Mus musculus OX=10090 GN=Wdr13 PE=1 SV=1	1xTMTpro [N-Term];1xPhospho [S5(100)]	Q91V09 [66-76]	Q91V09 1xPhospho [S70(100)]	0	11	1517.73	0.15	0.818846	0.90263	0.632056	0.784511	1.0802	1.58211	1.32162	1.32797	0.590757	0.0304079
[R].SYSCSYSHR.[N]	3	Q8VIK5	Platelet endothelial aggregation receptor 1	Pear1	FUNCTION: When overexpressed, reduces the number of both early and late non-adherent myeloid progenitor cells. {ECO:0000269|PubMed:17226770}.	Platelet endothelial aggregation receptor 1 OS=Mus musculus OX=10090 GN=Pear1 PE=1 SV=1	1xCarbamidomethyl [C4];1xTMTpro [N-Term];1xPhospho [S/Y]	Q8VIK5 [885-893]	Q8VIK5 1xPhospho [S/Y]	0	4	1530.64	-0.26	0.897097	0.672003	0.749864	0.772988	1.08996	1.50302	1.33492	1.3093	0.590383	0.0172789
[R].LSMPQSAAVNTTPPHNR.[R]	1	Q8BQZ4	Ral GTPase-activating protein subunit beta	Ralgapb	FUNCTION: Non-catalytic subunit of the heterodimeric RalGAP1 and RalGAP2 complexes which act as GTPase activators for the Ras-like small GTPases RALA and RALB. {ECO:0000250}.	Ral GTPase-activating protein subunit beta OS=Mus musculus OX=10090 GN=Ralgapb PE=1 SV=2	1xOxidation [M3];1xTMTpro [N-Term];1xPhospho [T12(99.9)]	Q8BQZ4 [368-384]	Q8BQZ4 1xPhospho [T379(99.9)]	0	29	2221.08	1.13	0.701957	0.669615	0.716631	0.696067	1.37852	1.04954	1.10906	1.17904	0.590367	0.00911879
[R].EEAPGAESPSLR.[H]	1	Q9JMG3	Transmembrane and ubiquitin-like domain-containing protein 1	Tmub1	FUNCTION: Involved in sterol-regulated ubiquitination and degradation of HMG-CoA reductase HMGCR (By similarity). Involved in positive regulation of AMPA-selective glutamate receptor GRIA2 recycling to the cell surface (By similarity). Acts as negative regulator of hepatocyte growth during regeneration (By similarity). {ECO:0000250|UniProtKB:Q53AQ4, ECO:0000250|UniProtKB:Q9BVT8, ECO:0000269|PubMe…	Transmembrane and ubiquitin-like domain-containing protein 1 OS=Mus musculus OX=10090 GN=Tmub1 PE=1 SV=1	1xTMTpro [N-Term];1xPhospho [S]	Q9JMG3 [64-75]	Q9JMG3 1xPhospho [S]	0	14	1626.77	-3.59	0.777447	0.727168	1.03236	0.845658	1.47656	1.60156	1.25121	1.44311	0.585997	0.0127889
[R].AQSLLSTDR.[E]	1	Q8BG32	26S proteasome non-ATPase regulatory subunit 11	Psmd11	FUNCTION: Component of the 26S proteasome, a multiprotein complex involved in the ATP-dependent degradation of ubiquitinated proteins. This complex plays a key role in the maintenance of protein homeostasis by removing misfolded or damaged proteins, which could impair cellular functions, and by removing proteins whose functions are no longer required. Therefore, the proteasome participates in num…	26S proteasome non-ATPase regulatory subunit 11 OS=Mus musculus OX=10090 GN=Psmd11 PE=1 SV=3	1xTMTpro [N-Term];1xPhospho [S3(100)]	Q8BG32 [12-20]	Q8BG32 1xPhospho [S14(100)]	0	28	1374.69	1.47	0.885457	0.644168	0.702442	0.744023	1.35166	1.41642	1.05151	1.2732	0.584374	0.0167751
[R].SGSSTPQR.[S]	2	Q8BRK8	5'-AMP-activated protein kinase catalytic subunit alpha-2	Prkaa2	FUNCTION: Catalytic subunit of AMP-activated protein kinase (AMPK), an energy sensor protein kinase that plays a key role in regulating cellular energy metabolism. In response to reduction of intracellular ATP levels, AMPK activates energy-producing pathways and inhibits energy-consuming processes: inhibits protein, carbohydrate and lipid biosynthesis, as well as cell growth and proliferation. AM…	5'-AMP-activated protein kinase catalytic subunit alpha-2 OS=Mus musculus OX=10090 GN=Prkaa2 PE=1 SV=3	1xTMTpro [N-Term];1xPhospho [S/T]	Q8BRK8 [481-488]	Q8BRK8 1xPhospho [S/T]	0	7	1203.57	0.52	0.759124	0.717253	0.588706	0.688361	1.09133	1.05433	1.39344	1.1797	0.583505	0.0145122
[R].AGSPNPQSSSGELPR.[K]	6	Q3TBD2	Rho GTPase-activating protein 45	Arhgap45	FUNCTION: Contains a GTPase activator for the Rho-type GTPases (RhoGAP) domain that would be able to negatively regulate the actin cytoskeleton as well as cell spreading. However, also contains N-terminally a BAR-domin which is able to play an autoinhibitory effect on this RhoGAP activity. {ECO:0000250|UniProtKB:Q92619}.	Rho GTPase-activating protein 45 OS=Mus musculus OX=10090 GN=Arhgap45 PE=1 SV=2	1xTMTpro [N-Term];1xPhospho [S3(100)]	Q3TBD2 [21-35]	Q3TBD2 1xPhospho [S23(100)]	0	41	1867.89	0.84	0.739187	0.559143	0.446177	0.581502	1.11001	1.0363	0.84437	0.996891	0.583316	0.0234018
[K].WLTSPVR.[R]	1	A2CG49	Kalirin	Kalrn	FUNCTION: Promotes the exchange of GDP by GTP. Activates specific Rho GTPase family members, thereby inducing various signaling mechanisms that regulate neuronal shape, growth, and plasticity, through their effects on the actin cytoskeleton. Induces lamellipodia independent of its GEF activity (By similarity). {ECO:0000250|UniProtKB:P97924}.	Kalirin OS=Mus musculus OX=10090 GN=Kalrn PE=1 SV=1	1xTMTpro [N-Term];1xPhospho [T3(99.9)]	A2CG49 [1742-1748]	A2CG49 1xPhospho [T1744(99.9)]	0	1	1242.66	0.08	0.810237	0.846394	0.757399	0.804677	1.36007	1.46193	1.31683	1.37961	0.583264	0.000331066
[K].HCSQVDSVR.[G]	2	Q60598	Src substrate cortactin	Cttn	FUNCTION: Contributes to the organization of the actin cytoskeleton and cell shape (PubMed:17403031). Plays a role in the formation of lamellipodia and in cell migration (By similarity). Plays a role in the regulation of neuron morphology, axon growth and formation of neuronal growth cones (By similarity). Through its interaction with CTTNBP2, involved in the regulation of neuronal spine density …	Src substrate cortactin OS=Mus musculus OX=10090 GN=Cttn PE=1 SV=2	1xCarbamidomethyl [C2];1xTMTpro [N-Term];1xPhospho [S3(100)]	Q60598 [111-119]	Q60598 1xPhospho [S113(100)]	0	24	1471.67	0.27	0.618859	0.641404	0.744146	0.668136	1.29986	1.14161	0.995875	1.14578	0.583126	0.00758627
[R].GSPMSSGGHPVDR.[N]	1	Q6PIU9	Uncharacterized protein FLJ45252 homolog			Uncharacterized protein FLJ45252 homolog OS=Mus musculus OX=10090 PE=1 SV=2	1xTMTpro [N-Term];1xPhospho [S2(100)]	Q6PIU9 [247-259]	Q6PIU9 1xPhospho [S248(100)]	0	59	1667.75	1.4	0.891422	0.638712	0.562747	0.697627	1.41336	1.05465	1.1262	1.19807	0.582292	0.0277103
[R].EDLAGPDIGASPQGGR.[K]	2	Q9ERD6	Ras-specific guanine nucleotide-releasing factor RalGPS2	Ralgps2	FUNCTION: Guanine nucleotide exchange factor for the small GTPase RALA. May be involved in cytoskeletal organization. May also be involved in the stimulation of transcription in a Ras-independent fashion. {ECO:0000269|PubMed:17462626}.	Ras-specific guanine nucleotide-releasing factor RalGPS2 OS=Mus musculus OX=10090 GN=Ralgps2 PE=1 SV=2	1xTMTpro [N-Term];1xPhospho [S11(100)]	Q9ERD6 [298-313]	Q9ERD6 1xPhospho [S308(100)]	0	38	1923.91	0.79	0.866611	0.659817	0.740803	0.755744	1.55755	1.07607	1.27639	1.30334	0.579852	0.0227301
[K].VPSPEAAPR.[L]	1	Q8K0Y7	Protein PAXX	Paxx	FUNCTION: Involved in non-homologous end joining (NHEJ), a major pathway to repair double-strand breaks in DNA. May act as a scaffold required to stabilize the Ku heterodimer, composed of XRCC5/Ku80 and XRCC6/Ku70, at DNA ends and thus promote assembly and/or stability of the NHEJ machinery at double-strand break sites. {ECO:0000250|UniProtKB:Q9BUH6}.	Protein PAXX OS=Mus musculus OX=10090 GN=Paxx PE=1 SV=1	1xTMTpro [N-Term];1xPhospho [S3(100)]	Q8K0Y7 [114-122]	Q8K0Y7 1xPhospho [S116(100)]	0	14	1307.67	1.61	0.881099	0.679164	0.652701	0.737655	1.38787	1.16937	1.2678	1.27501	0.578546	0.00497855
[K].GLSSSSR.[R]	2	D3Z6Q9	Bridging integrator 2	Bin2	FUNCTION: Promotes cell motility and migration, probably via its interaction with the cell membrane and with podosome proteins that mediate interaction with the cytoskeleton. Modulates membrane curvature and mediates membrane tubulation. Inhibits phagocytosis (By similarity). Plays a role in podosome formation. {ECO:0000250, ECO:0000269|PubMed:23285027}.	Bridging integrator 2 OS=Mus musculus OX=10090 GN=Bin2 PE=1 SV=1	1xTMTpro [N-Term];1xPhospho [S4(98.6)]	D3Z6Q9 [251-257]	D3Z6Q9 1xPhospho [S254(98.6)]	0	9	1077.53	0.32	0.954911	0.618994	0.648698	0.740867	1.3649	1.48458	1.00905	1.28618	0.576023	0.0379471
[K].SLSGPGQ.[-]	1	Q9JM76	Actin-related protein 2/3 complex subunit 3	Arpc3	FUNCTION: Component of the Arp2/3 complex, a multiprotein complex that mediates actin polymerization upon stimulation by nucleation-promoting factor (NPF). The Arp2/3 complex mediates the formation of branched actin networks in the cytoplasm, providing the force for cell motility. In addition to its role in the cytoplasmic cytoskeleton, the Arp2/3 complex also promotes actin polymerization in the…	Actin-related protein 2/3 complex subunit 3 OS=Mus musculus OX=10090 GN=Arpc3 PE=1 SV=3	1xTMTpro [N-Term];1xPhospho [S3(97.7)]	Q9JM76 [172-178]	Q9JM76 1xPhospho [S174(97.7)]	0	14	1029.49	1.42	0.86269	0.567816	0.673014	0.701173	1.36562	1.24574	1.0448	1.21872	0.575336	0.0152754
[K].VIYSQPSTR.[S]	1	O88792	Junctional adhesion molecule A	F11r	FUNCTION: Seems to play a role in epithelial tight junction formation. Appears early in primordial forms of cell junctions and recruits PARD3 (PubMed:11447115). The association of the PARD6-PARD3 complex may prevent the interaction of PARD3 with JAM1, thereby preventing tight junction assembly (PubMed:11447115). Plays a role in regulating monocyte transmigration involved in integrity of epithelia…	Junctional adhesion molecule A OS=Mus musculus OX=10090 GN=F11r PE=1 SV=2	1xTMTpro [N-Term];1xPhospho [Y3(96.1)]	O88792 [279-287]	O88792 1xPhospho [Y281(96.1)]	0	6	1434.73	0.13	0.612325	0.799262	0.722503	0.711363	1.06801	1.18525	1.46055	1.23793	0.574637	0.0148281
[R].QSSPAMPHK.[V]	1	P83510	Traf2 and NCK-interacting protein kinase	Tnik	FUNCTION: Serine/threonine kinase that acts as an essential activator of the Wnt signaling pathway. Recruited to promoters of Wnt target genes and required to activate their expression. May act by phosphorylating TCF4/TCF7L2. Appears to act upstream of the JUN N-terminal pathway. May play a role in the response to environmental stress. Part of a signaling complex composed of NEDD4, RAP2A and TNIK…	Traf2 and NCK-interacting protein kinase OS=Mus musculus OX=10090 GN=Tnik PE=1 SV=2	1xOxidation [M6];1xTMTpro [K9];1xTMTpro [N-Term];1xPhospho [S]	P83510 [517-525]	P83510 1xPhospho [S]	0	13	1686.85	0.9	0.69609	0.758217	0.566516	0.673608	1.25187	1.09038	1.18105	1.17443	0.57356	0.00240009
[R].SVASEAGQGGTSSFQR.[K]	1	Q9ER73	Elongator complex protein 4	Elp4	FUNCTION: Component of the RNA polymerase II elongator complex, a multiprotein complex associated with the RNA polymerase II (Pol II) holoenzyme, and which is involved in transcriptional elongation. The elongator complex catalyzes formation of carboxymethyluridine in the wobble base at position 34 in tRNAs. {ECO:0000250|UniProtKB:Q96EB1}.	Elongator complex protein 4 OS=Mus musculus OX=10090 GN=Elp4 PE=1 SV=2	1xTMTpro [N-Term];1xPhospho [S13(91.8)]	Q9ER73 [16-31]	Q9ER73 1xPhospho [S28(91.8)]	0	30	1952.9	1.25	0.861717	0.754885	0.596727	0.737776	1.45064	1.37236	1.03699	1.28666	0.573402	0.020854
[R].QSSLGGSVGNK.[F]	2	Q6PDN3	Myosin light chain kinase, smooth muscle	Mylk	FUNCTION: Calcium/calmodulin-dependent myosin light chain kinase implicated in smooth muscle contraction via phosphorylation of myosin light chains (MLC). Also regulates actin-myosin interaction through a non-kinase activity. Phosphorylates PTK2B/PYK2 and myosin light-chains. Involved in the inflammatory response (e.g. apoptosis, vascular permeability, leukocyte diapedesis), cell motility and mor…	Myosin light chain kinase, smooth muscle OS=Mus musculus OX=10090 GN=Mylk PE=1 SV=3	1xTMTpro [K11];1xTMTpro [N-Term];1xPhospho [S]	Q6PDN3 [375-385]	Q6PDN3 1xPhospho [S]	0	9	1721.91	-0.12	0.940048	0.780125	0.764627	0.828267	1.80285	1.40982	1.1231	1.44526	0.573093	0.0394758
[R].HALQSASAGSGSFTDVR.[T]	1	P11276	Fibronectin	Fn1	FUNCTION: Fibronectins bind cell surfaces and various compounds including collagen, fibrin, heparin, DNA, and actin. Fibronectins are involved in cell adhesion, cell motility, opsonization, wound healing, and maintenance of cell shape healing, and maintenance of cell shape. Involved in osteoblast compaction through the fibronectin fibrillogenesis cell-mediated matrix assembly process, essential f…	Fibronectin OS=Mus musculus OX=10090 GN=Fn1 PE=1 SV=4	1xTMTpro [N-Term];1xPhospho [S12(95.8)]	P11276 [274-290]	P11276 1xPhospho [S285(95.8)]	0	62	2074.99	1.39	0.662337	0.70684	0.748776	0.705984	1.15893	1.11071	1.42949	1.23304	0.572554	0.00673397
[K].GSDYSWSYQTPPSSPSTTMSR.[K]	1	Q8R1S4	Protein MTSS 1	Mtss1	FUNCTION: Inhibits the nucleation of actin filaments in vitro. {ECO:0000269|PubMed:12482861}.	Protein MTSS 1 OS=Mus musculus OX=10090 GN=Mtss1 PE=1 SV=1	1xTMTpro [N-Term];1xPhospho [T10(100)]	Q8R1S4 [253-273]	Q8R1S4 1xPhospho [T262(100)]	0	34	2706.17	-1.16	0.732885	0.840136	0.742753	0.771925	1.08123	1.26218	1.71359	1.35233	0.57081	0.0385193
[R].TPGQLSDNNSRQ.[-]	1	Q8C0E2	Vacuolar protein sorting-associated protein 26B	Vps26b	FUNCTION: Acts as component of the retromer cargo-selective complex (CSC) (PubMed:21040701, PubMed:21920005). The CSC is believed to be the core functional component of retromer or respective retromer complex variants acting to prevent missorting of selected transmembrane cargo proteins into the lysosomal degradation pathway. The recruitment of the CSC to the endosomal membrane involves RAB7A and…	Vacuolar protein sorting-associated protein 26B OS=Mus musculus OX=10090 GN=Vps26b PE=1 SV=1	1xTMTpro [N-Term];1xPhospho [S10(100)]	Q8C0E2 [325-336]	Q8C0E2 1xPhospho [S334(100)]	1	14	1700.79	-0.91	0.747967	0.675	0.641596	0.688188	1.22046	1.41464	0.982982	1.20603	0.570623	0.0158204
[K].RLSTHSPFR.[T]	2	P48193	Protein 4.1	Epb41	FUNCTION: Protein 4.1 is a major structural element of the erythrocyte membrane skeleton. It plays a key role in regulating membrane physical properties of mechanical stability and deformability by stabilizing spectrin-actin interaction. Recruits DLG1 to membranes. Required for dynein-dynactin complex and NUMA1 recruitment at the mitotic cell cortex during anaphase. {ECO:0000250|UniProtKB:P11171}.	Protein 4.1 OS=Mus musculus OX=10090 GN=Epb41 PE=1 SV=2	1xTMTpro [N-Term];1xPhospho [S3(100)]	P48193 [701-709]	P48193 1xPhospho [S703(100)]	1	25	1484.77	0.07	0.730023	0.648568	0.75697	0.711854	1.38822	1.41496	0.944324	1.24917	0.569863	0.0262199
[R].SDSYSQSLK.[S]	4	Q91WB4	Pleckstrin homology domain-containing family F member 2	Plekhf2	FUNCTION: May play a role in early endosome fusion upstream of RAB5, hence regulating receptor trafficking and fluid-phase transport (By similarity). Enhances cellular sensitivity to TNF-induced apoptosis. {ECO:0000250, ECO:0000269|PubMed:18288467}.	Pleckstrin homology domain-containing family F member 2 OS=Mus musculus OX=10090 GN=Plekhf2 PE=1 SV=1	1xTMTpro [K9];1xTMTpro [N-Term];1xPhospho [S3(98)]	Q91WB4 [224-232]	Q91WB4 1xPhospho [S226(100)]	0	25	1702.85	-0.09	0.581495	0.663741	0.636192	0.627143	1.08273	1.01918	1.20056	1.10082	0.569704	0.001254
[K].GETSGNESDAEYLPK.[N]	1	Q6P9P8	DENN domain-containing protein 2C	Dennd2c	FUNCTION: Guanine nucleotide exchange factor (GEF) which may activate RAB9A and RAB9B. Promotes the exchange of GDP to GTP, converting inactive GDP-bound Rab proteins into their active GTP-bound form.	DENN domain-containing protein 2C OS=Mus musculus OX=10090 GN=Dennd2c PE=1 SV=1	1xTMTpro [K15];1xTMTpro [N-Term];1xPhospho [S4(98.9)]	Q6P9P8 [430-444]	Q6P9P8 1xPhospho [S433(98.9)]	0	21	2285.08	0.79	0.560734	0.755942	0.682868	0.666515	1.28692	0.987205	1.24561	1.17324	0.568096	0.00989121
[R].ALSGSATLVSSPK.[Y]	3	Q80W04	Transmembrane and coiled-coil domains protein 2	Tmcc2	FUNCTION: May be involved in the regulation of the proteolytic processing of the amyloid precursor protein (APP) possibly also implicating APOE. {ECO:0000250|UniProtKB:O75069}.	Transmembrane and coiled-coil domains protein 2 OS=Mus musculus OX=10090 GN=Tmcc2 PE=1 SV=1	1xTMTpro [K13];1xTMTpro [N-Term];1xPhospho [S5(100)]	Q80W04 [457-469]	Q80W04 1xPhospho [S461(100)]	0	34	1906.05	1.67	0.84023	0.634696	0.836724	0.77055	1.33824	1.40394	1.34091	1.36103	0.566152	0.00115704
[R].SHTGDLSPNVQSR.[D]	1	Q9QWY8	Arf-GAP with SH3 domain, ANK repeat and PH domain-containing protein 1	Asap1	FUNCTION: May function as a signal transduction protein involved in the differentiation of fibroblasts into adipocytes and possibly other cell types. Plays a role in ciliogenesis (By similarity). Posseses phosphatidylinositol 4,5-bisphosphate-dependent GTPase-activating protein activity for ARF1 (ADP ribosylation factor 1) and ARF5 and a lesser activity towards ARF6. May coordinate membrane traff…	Arf-GAP with SH3 domain, ANK repeat and PH domain-containing protein 1 OS=Mus musculus OX=10090 GN=Asap1 PE=1 SV=2	1xTMTpro [N-Term];1xPhospho [T3(100)]	Q9QWY8 [1039-1051]	Q9QWY8 1xPhospho [T1041(100)]	0	17	1781.85	-0.14	0.901271	0.672266	0.548021	0.707186	1.29799	1.24557	1.20912	1.25089	0.565345	0.00698622
[R].DRNSVGPSR.[L]	1	Q9D832	DnaJ homolog subfamily B member 4	Dnajb4	FUNCTION: Probable chaperone. Stimulates ATP hydrolysis and the folding of unfolded proteins mediated by HSPA1A/B (in vitro). {ECO:0000250|UniProtKB:Q9UDY4}.	DnaJ homolog subfamily B member 4 OS=Mus musculus OX=10090 GN=Dnajb4 PE=1 SV=1	1xTMTpro [N-Term];1xPhospho [S4(100)]	Q9D832 [145-153]	Q9D832 1xPhospho [S148(100)]	1	5	1371.67	-0.24	0.876025	0.701536	0.700032	0.759198	1.19825	1.59181	1.24349	1.34452	0.564662	0.0130457
[K].SGTATPQR.[S]	2	Q5EG47	5'-AMP-activated protein kinase catalytic subunit alpha-1	Prkaa1	FUNCTION: Catalytic subunit of AMP-activated protein kinase (AMPK), an energy sensor protein kinase that plays a key role in regulating cellular energy metabolism. In response to reduction of intracellular ATP levels, AMPK activates energy-producing pathways and inhibits energy-consuming processes: inhibits protein, carbohydrate and lipid biosynthesis, as well as cell growth and proliferation. AM…	5'-AMP-activated protein kinase catalytic subunit alpha-1 OS=Mus musculus OX=10090 GN=Prkaa1 PE=1 SV=2	1xTMTpro [N-Term];1xPhospho [T5(100)]	Q5EG47 [486-493]	Q5EG47 1xPhospho [T490(100)]	0	2	1201.59	0.23	0.801074	0.740977	0.613383	0.718478	1.17996	1.15979	1.47763	1.27246	0.564638	0.00899109
[R].GAAGGGSTR.[A]	2	P84309	Adenylate cyclase type 5	Adcy5	FUNCTION: Catalyzes the formation of the signaling molecule cAMP in response to G-protein signaling. Mediates signaling downstream of ADRB1. Regulates the increase of free cytosolic Ca(2+) in response to increased blood glucose levels and contributes to the regulation of Ca(2+)-dependent insulin secretion. {ECO:0000250|UniProtKB:O95622}.	Adenylate cyclase type 5 OS=Mus musculus OX=10090 GN=Adcy5 PE=1 SV=2	1xTMTpro [N-Term];1xPhospho [S7(100)]	P84309 [122-130]	P84309 1xPhospho [S128(100)]	0	26	1117.53	0.38	0.572888	0.698995	0.732429	0.668104	1.15553	1.17741	1.21766	1.18353	0.564499	0.000576006
[R].GGSPAPACESCNCADQK.[A]	1	Q5NCQ5	2-(3-amino-3-carboxypropyl)histidine synthase subunit 1	Dph1	FUNCTION: Required for the first step in the synthesis of diphthamide, a post-translational modification of histidine which occurs in translation elongation factor 2 (EEF2). Acts also as a tumor suppressor in lung and breast cancers. Plays a role in embryonic growth, organogenesis and postnatal survival. When overexpressed, suppresses colony formation ability and growth rate of ovarian cancer cel…	2-(3-amino-3-carboxypropyl)histidine synthase subunit 1 OS=Mus musculus OX=10090 GN=Dph1 PE=1 SV=1	3xCarbamidomethyl [C8; C11; C13];1xTMTpro [K17];1xTMTpro [N-Term];1xPhospho [S3(100)]	Q5NCQ5 [416-432]	Q5NCQ5 1xPhospho [S418(100)]	0	20	2497.08	-1.16	0.777693	0.882194	0.684322	0.781403	1.58137	1.26069	1.31448	1.38551	0.563981	0.00617556
[R].GVSHPGEK.[A]	4	Q3UZ39	Leucine-rich repeat flightless-interacting protein 1	Lrrfip1	FUNCTION: Transcriptional repressor which preferentially binds to the GC-rich consensus sequence (5'-AGCCCCCGGCG-3') and may regulate expression of TNF, EGFR and PDGFA. May control smooth muscle cells proliferation following artery injury through PDGFA repression. May also bind double-stranded RNA (By similarity). Positively regulates Toll-like receptor (TLR) signaling in response to agonist prob…	Leucine-rich repeat flightless-interacting protein 1 OS=Mus musculus OX=10090 GN=Lrrfip1 PE=1 SV=2	1xTMTpro [K8];1xTMTpro [N-Term];1xPhospho [S3(100)]	Q3UZ39 [282-289]	Q3UZ39 1xPhospho [S284(100)]	0	15	1498.79	0.58	1.09902	0.626325	0.426931	0.717425	1.25864	1.30374	1.27218	1.27819	0.561284	0.0484407
[K].GRSEEELEASK.[N]	5	Q8CJ19	[F-actin]-monooxygenase MICAL3	Mical3	FUNCTION: Monooxygenase that promotes depolymerization of F-actin by mediating oxidation of specific methionine residues on actin to form methionine-sulfoxide, resulting in actin filament disassembly and preventing repolymerization. In the absence of actin, it also functions as a NADPH oxidase producing H(2)O(2). Seems to act as Rab effector protein and play a role in vesicle trafficking. Involve…	[F-actin]-monooxygenase MICAL3 OS=Mus musculus OX=10090 GN=Mical3 PE=1 SV=2	1xTMTpro [K11];1xTMTpro [N-Term];1xPhospho [S3(100)]	Q8CJ19 [975-985]	Q8CJ19 1xPhospho [S977(100)]	1	10	1922.97	2.18	0.625604	0.679452	0.594549	0.633201	1.27153	1.00004	1.12397	1.13185	0.55944	0.00374542
[R].QSSGASSSSFSSSR.[A]	1	Q62167	ATP-dependent RNA helicase DDX3X	Ddx3x	FUNCTION: Multifunctional ATP-dependent RNA helicase. The ATPase activity can be stimulated by various ribo-and deoxynucleic acids indicative for a relaxed substrate specificity. In vitro can unwind partially double-stranded DNA with a preference for 5'-single-stranded DNA overhangs. Binds RNA G-quadruplex (rG4s) structures, including those located in the 5'-UTR of NRAS mRNA. Involved in many cel…	ATP-dependent RNA helicase DDX3X OS=Mus musculus OX=10090 GN=Ddx3x PE=1 SV=3	1xTMTpro [N-Term];1xPhospho [S2(99.9)]	Q62167 [604-617]	Q62167 1xPhospho [S605(99.9)]	0	37	1745.77	0.99	0.614442	0.843074	0.635897	0.697805	1.53364	1.29644	0.919257	1.24978	0.558342	0.0460464
[R].SPLSPAR.[T]	2	Q3TN34	MICAL-like protein 2	Micall2	FUNCTION: Effector of small Rab GTPases which is involved in junctional complexes assembly through the regulation of cell adhesion molecules transport to the plasma membrane and actin cytoskeleton reorganization. Regulates the endocytic recycling of occludins, claudins and E-cadherin to the plasma membrane and may thereby regulate the establishment of tight junctions and adherens junctions. In pa…	MICAL-like protein 2 OS=Mus musculus OX=10090 GN=Micall2 PE=1 SV=1	1xTMTpro [N-Term];1xPhospho [S1(100)]	Q3TN34 [150-156]	Q3TN34 1xPhospho [S150(100)]	0	2	1111.58	0.76	0.663247	0.634024	0.846034	0.714435	1.32469	1.09165	1.42812	1.28149	0.557504	0.00902623
[R].DGGQTAPASIR.[L]	2	P13020	Gelsolin	Gsn	FUNCTION: Calcium-regulated, actin-modulating protein that binds to the plus (or barbed) ends of actin monomers or filaments, preventing monomer exchange (end-blocking or capping). It can promote the assembly of monomers into filaments (nucleation) as well as sever filaments already formed. Plays a role in ciliogenesis.	Gelsolin OS=Mus musculus OX=10090 GN=Gsn PE=1 SV=3	1xTMTpro [N-Term];1xPhospho [S9(100)]	P13020 [552-562]	P13020 1xPhospho [S560(100)]	0	10	1456.71	1.48	0.909725	0.810353	0.542396	0.754158	1.57807	1.17713	1.31409	1.35643	0.555988	0.0200525
[R].NSSIQLK.[T]	1	Q5PRF0	HEAT repeat-containing protein 5A	Heatr5a		HEAT repeat-containing protein 5A OS=Mus musculus OX=10090 GN=Heatr5a PE=1 SV=2	1xTMTpro [K7];1xTMTpro [N-Term];1xPhospho [S2(98.6)]	Q5PRF0 [2028-2034]	Q5PRF0 1xPhospho [S2029(98.6)]	0	8	1477.83	-0.45	0.703904	0.656238	0.670697	0.676947	1.14592	1.15098	1.36389	1.22026	0.554755	0.00175864
[K].SLGSGESESESRPGK.[Y]	1	P97492	Regulator of G-protein signaling 14	Rgs14	FUNCTION: Regulates G protein-coupled receptor signaling cascades. Inhibits signal transduction by increasing the GTPase activity of G protein alpha subunits, thereby driving them into their inactive GDP-bound form. Besides, modulates signal transduction via G protein alpha subunits by functioning as a GDP-dissociation inhibitor (GDI). Has GDI activity on G(i) alpha subunits GNAI1 and GNAI3, but …	Regulator of G-protein signaling 14 OS=Mus musculus OX=10090 GN=Rgs14 PE=1 SV=2	1xTMTpro [K15];1xTMTpro [N-Term];1xPhospho [S1(100)]	P97492 [289-303]	P97492 1xPhospho [S289(100)]	0	4	2195.08	1.35	0.745192	0.627635	0.559887	0.644238	1.22564	0.93584	1.32434	1.16194	0.554452	0.0157652
[R].GASHLDR.[S]	2	Q8VIK5	Platelet endothelial aggregation receptor 1	Pear1	FUNCTION: When overexpressed, reduces the number of both early and late non-adherent myeloid progenitor cells. {ECO:0000269|PubMed:17226770}.	Platelet endothelial aggregation receptor 1 OS=Mus musculus OX=10090 GN=Pear1 PE=1 SV=1	1xTMTpro [N-Term];1xPhospho [S3(100)]	Q8VIK5 [878-884]	Q8VIK5 1xPhospho [S880(100)]	0	52	1139.55	-1.15	0.648857	0.740574	0.834058	0.741163	1.10791	1.45636	1.45828	1.34085	0.552757	0.00945228
[R].TNPFGESGGSTK.[S]	1	Q8K3H0	DCC-interacting protein 13-alpha	Appl1	FUNCTION: Multifunctional adapter protein that binds to various membrane receptors, nuclear factors and signaling proteins to regulate many processes, such as cell proliferation, immune response, endosomal trafficking and cell metabolism (By similarity) (PubMed:25328665, PubMed:25568335, PubMed:27219021). Regulates signaling pathway leading to cell proliferation through interaction with RAB5A and…	DCC-interacting protein 13-alpha OS=Mus musculus OX=10090 GN=Appl1 PE=1 SV=1	1xTMTpro [K12];1xTMTpro [N-Term];1xPhospho [S10(98)]	Q8K3H0 [478-489]	Q8K3H0 1xPhospho [S487(98)]	0	32	1869.92	0.58	0.647282	0.60816	0.627228	0.627557	1.13484	1.23799	1.03848	1.1371	0.551891	0.000969562
[K].QQESSEQLAEK.[L]	1	Q8K4L3	Supervillin	Svil	FUNCTION: [Isoform 1]: Forms a high-affinity link between the actin cytoskeleton and the membrane. Is among the first costameric proteins to assemble during myogenesis and it contributes to myogenic membrane structure and differentiation. Appears to be involved in myosin II assembly. May modulate myosin II regulation through MLCK during cell spreading, an initial step in cell migration. May play …	Supervillin OS=Mus musculus OX=10090 GN=Svil PE=1 SV=1	1xTMTpro [K11];1xTMTpro [N-Term];1xPhospho [S4(99)]	Q8K4L3 [1042-1052]	Q8K4L3 1xPhospho [S1045(99)]	0	29	1964.98	-0.35	0.545958	0.713366	0.628208	0.629177	1.39668	0.966819	1.06828	1.14392	0.550016	0.0205048
[R].SQSTSEQEK.[R]	3	Q6PAJ1	Breakpoint cluster region protein	Bcr	FUNCTION: Protein with a unique structure having two opposing regulatory activities toward small GTP-binding proteins. The C-terminus is a GTPase-activating protein (GAP) domain which stimulates GTP hydrolysis by RAC1, RAC2 and CDC42. Accelerates the intrinsic rate of GTP hydrolysis of RAC1 or CDC42, leading to down-regulation of the active GTP-bound form. The central Dbl homology (DH) domain fun…	Breakpoint cluster region protein OS=Mus musculus OX=10090 GN=Bcr PE=1 SV=3	1xTMTpro [K9];1xTMTpro [N-Term];1xPhospho [S3(98)]	Q6PAJ1 [301-309]	Q6PAJ1 1xPhospho [S303(100)]	0	27	1711.84	0.06	0.548337	0.81524	0.649439	0.671005	1.13965	1.09212	1.43314	1.22164	0.549267	0.0140154
[R].SSVSSVGAR.[A]	1	Q3UFK8	FERM domain-containing protein 8	Frmd8	FUNCTION: Promotes the cell surface stability of iRhom1/RHBDF1 and iRhom2/RHBDF2 and prevents their degradation via the endolysosomal pathway (PubMed:29897333). By acting on iRhoms, involved in ADAM17-mediated shedding of TNF, amphiregulin/AREG, HBEGF and TGFA from the cell surface (By similarity). Negatively regulates Wnt signaling, possibly by antagonizing the recruitment of AXIN1 to LRP6 (By s…	FERM domain-containing protein 8 OS=Mus musculus OX=10090 GN=Frmd8 PE=1 SV=2	1xTMTpro [N-Term];1xPhospho [S2(97.6)]	Q3UFK8 [20-28]	Q3UFK8 1xPhospho [S21(97.6)]	0	6	1233.62	0.25	0.758461	0.608022	0.554483	0.640322	1.10335	1.2073	1.19323	1.16796	0.548241	0.00158834
[R].ANSGGGGDGPHVSSK.[V]	1	Q9CXK9	RNA-binding protein 33	Rbm33		RNA-binding protein 33 OS=Mus musculus OX=10090 GN=Rbm33 PE=1 SV=2	1xTMTpro [K15];1xTMTpro [N-Term];1xPhospho [S3(100)]	Q9CXK9 [1030-1044]	Q9CXK9 1xPhospho [S1032(100)]	0	15	2014.98	-1.17	0.637767	0.739149	0.627767	0.668227	1.21676	1.07764	1.36891	1.2211	0.547232	0.00375727
[K].SASLVTR.[Q]	1	Q8BYC6	Serine/threonine-protein kinase TAO3	Taok3	FUNCTION: Serine/threonine-protein kinase that acts as a regulator of the p38/MAPK14 stress-activated MAPK cascade and of the MAPK8/JNK cascade. Acts as an activator of the p38/MAPK14 stress-activated MAPK cascade. In response to DNA damage, involved in the G2/M transition DNA damage checkpoint by activating the p38/MAPK14 stress-activated MAPK cascade, probably by mediating phosphorylation of up…	Serine/threonine-protein kinase TAO3 OS=Mus musculus OX=10090 GN=Taok3 PE=1 SV=2	1xTMTpro [N-Term];1xPhospho [S/T]	Q8BYC6 [440-446]	Q8BYC6 1xPhospho [S/T]	0	17	1117.59	0.04	0.6163	0.703831	0.593764	0.637965	1.17974	1.17081	1.15275	1.16777	0.546311	0.000104844
[R].RNSSSSSSPSERPR.[Q]	1	Q8VC03	Echinoderm microtubule-associated protein-like 3	Eml3	FUNCTION: May modify the assembly dynamics of microtubules, such that microtubules are slightly longer, but more dynamic. {ECO:0000250}.	Echinoderm microtubule-associated protein-like 3 OS=Mus musculus OX=10090 GN=Eml3 PE=1 SV=1	1xTMTpro [N-Term];1xPhospho [S3(100)]	Q8VC03 [155-168]	Q8VC03 1xPhospho [S157(100)]	1	23	1917.91	0.4	0.767767	0.800927	0.57961	0.716101	1.30088	1.41957	1.22163	1.31403	0.544968	0.00263843
[K].EQNPYEKF.[-]	4	Q8R143	Pituitary tumor-transforming gene 1 protein-interacting protein	Pttg1ip	FUNCTION: May facilitate PTTG1 nuclear translocation. {ECO:0000250}.	Pituitary tumor-transforming gene 1 protein-interacting protein OS=Mus musculus OX=10090 GN=Pttg1ip PE=1 SV=1	1xTMTpro [K7];1xTMTpro [N-Term];1xPhospho [Y5(100)]	Q8R143 [167-174]	Q8R143 1xPhospho [Y171(100)]	1	11	1742.86	0.86	0.613076	0.66075	0.758834	0.677553	1.14122	1.41097	1.17904	1.24374	0.54477	0.00392023
[K].VRDWSTR.[K]	2	O55222	Integrin-linked protein kinase	Ilk	FUNCTION: Receptor-proximal protein kinase regulating integrin-mediated signal transduction. May act as a mediator of inside-out integrin signaling. Focal adhesion protein part of the complex ILK-PINCH. This complex is considered to be one of the convergence points of integrin- and growth factor-signaling pathway. Could be implicated in mediating cell architecture, adhesion to integrin substrates…	Integrin-linked protein kinase OS=Mus musculus OX=10090 GN=Ilk PE=1 SV=2	1xTMTpro [N-Term];1xPhospho [S5(97.9)]	O55222 [224-230]	O55222 1xPhospho [S228(98.3)]	1	12	1303.65	-0.28	0.602001	0.572846	0.607567	0.594138	1.16543	0.974022	1.13353	1.09099	0.544584	0.00117397
[R].GPHHLDNSSPGPGSEAR.[G]	1	Q7TQH0	Ataxin-2-like protein	Atxn2l	FUNCTION: Involved in the regulation of stress granule and P-body formation. {ECO:0000250|UniProtKB:Q8WWM7}.	Ataxin-2-like protein OS=Mus musculus OX=10090 GN=Atxn2l PE=1 SV=1	1xTMTpro [N-Term];1xPhospho [S9(97.5)]	Q7TQH0 [381-397]	Q7TQH0 1xPhospho [S389(97.5)]	0	28	2098.96	1.75	1.17137	0.669974	0.446993	0.762778	1.45219	1.37556	1.39961	1.40912	0.541316	0.0399093
[R].ESSPGPR.[L]	2	O54834	Rho GTPase-activating protein 6	Arhgap6	FUNCTION: GTPase activator for the Rho-type GTPases by converting them to an inactive GDP-bound state. Could regulate the interactions of signaling molecules with the actin cytoskeleton. Promotes continuous elongation of cytoplasmic processes during cell motility and simultaneous retraction of the cell body changing the cell morphology (By similarity). {ECO:0000250}.	Rho GTPase-activating protein 6 OS=Mus musculus OX=10090 GN=Arhgap6 PE=1 SV=3	1xTMTpro [N-Term];1xPhospho [S]	O54834 [720-726]	O54834 1xPhospho [S]	0	10	1113.53	0.31	0.901129	0.801033	0.521661	0.741275	1.24926	1.45614	1.40877	1.37139	0.540529	0.0082781
[R].RSDSQQAVK.[S]	1	Q8BVL3	Sorting nexin-17	Snx17	FUNCTION: Critical regulator of endosomal recycling of numerous surface proteins, including integrins, signaling receptor and channels (PubMed:12169628, PubMed:16052210). Binds to NPxY sequences in the cytoplasmic tails of target cargos (By similarity). Associates with retriever and CCC complexes to prevent lysosomal degradation and promote cell surface recycling of numerous cargos such as integr…	Sorting nexin-17 OS=Mus musculus OX=10090 GN=Snx17 PE=1 SV=2	1xTMTpro [K9];1xTMTpro [N-Term];1xPhospho [S]	Q8BVL3 [406-414]	Q8BVL3 1xPhospho [S]	1	5	1706.91	1.51	0.716155	0.748771	0.62849	0.697805	1.48689	1.33405	1.05269	1.29121	0.540428	0.0108983
[truncated: 2,548 more rows]

## Sheet: M-B_vs_M-A
Sequence	PSMs	Protein Group Accessions	Protein Names	Gene Names	Functions	Descriptions	Modifications	Positions in Proteins	Modifications in Proteins	Missed Cleavages	IonScore	MH+ [Da]	ΔM [ppm]	M1-B	M2-B	M3-B	average M-B	M1-A	M2-A	M3-A	average M-A	M-B/M-A	t test p value
[truncated: 3,166 more rows]

[truncated: 2 more sheets: M-B_vs_N-B, M-A_vs_N-A]
