# Supplementary material for: MTH1 protects platelet mitochondria from oxidative damage and regulates platelet function and thrombosis
Source: Nat Commun. 2023 Aug 10;14:4829. doi: 10.1038/s41467-023-40600-7 (PMC10415391; doi:10.1038/s41467-023-40600-7)
Supplement: Supplementary file 7 — Source Data [file 41467_2023_40600_MOESM7_ESM.xlsx]

## Sheet: Figure 1
	d	MTH1fl/fl	MTH1-/-			e	MTH1fl/fl	MTH1-/-
		133	900				33	38
		99	900				18	35
		111	468				20	40
		30	900				10	25
		240	755				25	20
		190	900				10	25
		95	900				20	40
		42	900				40	40
		109	900				25	40
		85	900				10	40
	f	Thrombus length			Thrombus weight
		MTH1fl/fl	MTH1-/-		MTH1fl/fl	MTH1-/-
		6	3		18	4.7
		5	2		12.2	3.3
		6	6		22.7	10.7
		5	4		21.1	9.4
		5	2		13.5	3.7
		8	2		23.4	3.6

## Sheet: Figure 2
	a	Platelet aggregation			ATP release
		MTH1fl/fl	MTH1-/-		MTH1fl/fl	MTH1-/-
		82	76		100	93.33
		75	82		100	70.27
		81	73		100	111.22
	b	Platelet aggregation			ATP release
		MTH1fl/fl	MTH1-/-		MTH1fl/fl	MTH1-/-
		85	69		100	38.46
		83	71		100	19.44
		87	66		100	29.21
		77	58		100	44.64
	c	Platelet aggregation			ATP release
		MTH1fl/fl			MTH1fl/fl	MTH1-/-
		79	73		100	31.6
		80	68		100	36.54
		84	67		100	26.19
	d		MTH1fl/fl				MTH1-/-
		Resting	1.4	1.1	4.7	3.6	0.5	1.4	2	3.2
		CRP	67.8	70.5	74.1	63.8	67.7	73.9	78.5	61.8
		Thrombin	67.4	45.6	56.9	72.1	20.8	19.9	16.8	27.6
	e		MTH1fl/fl			MTH1-/-
		Resting	209	161	153	142	182	136
		CRP	798	836	675	795	715	647
		Thrombin	1031	990	1063	467	595	561
	f
		CRP	MTH1fl/fl	MTH1-/-		Thrombin	MTH1fl/fl	MTH1-/-
			263.8	258.8			337.5	275.5
			251.5	247.1			356.2	261.4
			272.8	276.6			320.9	280.6
	g
		Vehicle	Apyrase	Vehicle	Apyrase	ADP
		85	71	69	40	81
		80	61	75	42	75
		83	65	71	48	80
	h		MTH1fl/fl				MTH1-/-
		Resting	0.3	1.2	1.5	0.2	0.4	0.5	1.3	2.5
		Thrombin	11.9	7.6	6.9	9.7	4.1	6.4	2.4	2.6

## Sheet: Figure 3
	a		MTH1fl/fl			MTH1-/-
		Resting	4.51	4.761	6.726	18.136	16.857	16.197
		Thrombin	26.313	23.63	23.957	55.537	46.034	54.821
		CRP	6.641	7.371	7.116	16.456	14.427	15.739
			MTH1fl/fl			MTH1-/-
		Thrombin	4.935	4.432	4.493	8.504	8.803	8.209
		CRP	0.987	1.06	1.057	0.907	0.972	0.891
	b		MTH1fl/fl				MTH1-/-
		Resting	1.2	1	1.3	0.9	1.4	0.7	0.6	1.1
		Thrombin	9.1	8.4	7.9	9.5	5.9	4.5	3.8	4.1
	c		MTH1fl/fl			MTH1-/-
		PAR3	1.21536	1.32	1.14	1.26979	1.09	1.38
		PAR4	0.717581	0.65	0.62	0.711832	0.6	0.66
	f
		Resting	CRP	Vehicle	BAPTA	BAY	U73122	LY294002	PP1
		1	1.2	7.25	3.38	9.5	6.62	10	10.92
		1	1.09	7.55	2.69	7.38	7.27	6.2	6.54
		1	0.9	8.8	3.2	10	9.9	8.23	6.75
	g		Vehicle			MitoTempo			Apocynin
		Resting	100	89	103	171	139	107	71	168	79
		Thrombin	1593	1519	1481	488	662	515	487	399	528
		CRP	698	620	803	603	613	784	358	451	280

## Sheet: Figure 4
	d			MTH1fl/fl			MTH1-/-
		p38	0	0.8	0.71	0.75	0.48	0.52	0.45
			1	1.1	1.23	1.19	0.72	0.68	0.64
			3	0.99	0.91	0.96	0.68	0.61	0.66
			5	0.76	0.82	0.79	0.71	0.62	0.69
		AKT	0	0.06	0.04	0.07	0.03	0.05	0.06
			1	0.76	0.8	0.72	0.52	0.42	0.49
			3	0.89	0.95	0.93	0.82	0.85	0.77
			5	0.98	1.04	1.1	0.74	0.82	0.79
		PLCb3	0	0.27	0.32	0.25	0.36	0.25	0.32
			1	0.34	0.3	0.39	0.47	0.52	0.49
			3	0.35	0.45	0.31	0.58	0.65	0.54
			5	0.36	0.42	0.39	0.59	0.62	0.55
		RhoA	0	0.61	0.52	0.58	0.88	0.79	0.85
			1	0.53	0.66	0.59	0.99	1.06	1.12
			3	1.04	0.9	0.92	0.92	1.05	0.96
			5	0.71	0.62	0.66	0.55	0.69	0.65

## Sheet: Figure 5
	a
			MTH1fl/fl			MTH1-/-
		MUTYH	0.97	0.85	1.03	0.99	0.9	1.04
		OGG1/2	1.06	1.14	0.96	1.08	0.98	1.15
		MTH2	0.34	0.28	0.3	0.26	0.28	0.29
		MTH3	0.63	0.65	0.61	0.66	0.69	0.62
	b		MTH1fl/fl			MTH1-/-
		0	30.6	20.9	32.1	32.4	26.7	23.3
		1	25.1	16.1	19.9	18.4	22.8	23.3
		2	19.5	18.4	16.6	12.7	20.6	19.1
		3	16.7	9.8	10.3	13.1	11.3	12.9
		4	5.6	4.3	4.9	4.4	6	5.5
		5	1	0.5	0.5	0.5	0.9	0.9
	c		MTH1fl/fl			MTH1-/-
		Resting	0.058	0.057	0.046	0.056	0.05	0.051
		Thrombin	0.095	0.091	0.084	0.063	0.079	0.062
	d		MTH1fl/fl			MTH1-/-
		-	1.36	1.3	1.25	1.17	1.06	1.14
		+	1.26	1.32	1.29	1.07	0.95	1.04
		-	0.98	1.16	1.11	1.2	1.09	1.18
		+	1.06	1.1	1.23	1.21	1.14	1.16
		-	1.05	0.98	1.03	0.54	0.58	0.64
		+	1.11	1.04	1.09	0.12	0.17	0.15
		-	1.28	1.12	1.23	1.06	1.21	1.16
		+	1.24	1.09	1.18	0.93	1.06	0.98
		-	1.23	1.32	1.26	1.28	1.36	1.25
		+	1.21	1.32	1.24	1.25	1.3	1.18
		-	1.26	1.31	1.21	1.25	1.18	1.23
		+	1.25	1.3	1.2	1.29	1.25	1.22
		-	1.14	1.09	0.99	0.99	1.1	1.04
		+	0.89	0.96	0.93	0.87	0.95	0.92
		-	1.4	1.38	1.45	1.36	1.48	1.41
		+	1.15	0.98	1.03	0.96	1.02	0.95
	e
		MTH1fl/fl	MTH1-/-
		1.08674	0.358489
		1.4709	0.180491
		1.19748	0.48971
	f
		MT-CO1	MT-CO2	MT-CO3	ND1	ND2	ND3	ND4	ND4L	ND5	ND6	CYTB	ATP6	ATP8
		249	91	108	111	83	38	135	33	182	146	139	66	12

## Sheet: Figure 6
	a	Platelet aggregation			ATP release
		Vehicle	TH588		Vehicle	TH588
		50	14		100	58
		52	19		100	55
		39	20		100	70
	b	Platelet aggregation			ATP release
		Vehicle	TH588		Vehicle	TH588
		56	52		100	96
		75	72		100	108
		64	66		100	114
	c		Vehicle			TH588
		Thrombin	4.944	5.347	5.402	8.075	8.613	8.15
		CRP	1.042	1.025	0.696	1.016	1.054	1

## Sheet: Figure S2
	a	Platelet			MPV			PDW			PCT
		MTH1fl/fl	MTH1-/-		MTH1fl/fl	MTH1-/-		MTH1fl/fl	MTH1-/-		MTH1fl/fl	MTH1-/-
		875	820		5.3	5.3		14.6	14.6		0.467	0.436
		859	887		5.4	5.4		14.4	14.5		0.461	0.478
		913	873		5.9	5.4		14.9	14.6		0.535	0.468
		668	723		5.2	5.4		14.4	14.4		0.348	0.388
		768	707		5.2	5.1		14.4	14.3		0.402	0.363
		763	730		5.4	5.2		14.5	14.4		0.414	0.38
		584	542		5	5.3		14.4	14.4		0.294	0.287
		727	728		5.4	5.2		14.5	14.5		0.39	0.381
		757	648		5.3	5.2		14.6	14.3		0.403	0.338
		622	693		5.3	5.2		14.3	14.4		0.327	0.36
		614	532		5.2	5.3		14.3	14.5		0.32	0.283
		727	736		5.3	5.2		14.5	14.5		0.388	0.386
		608	634		5.2	5.1		14.3	14.2		0.315	0.324
		545	715		5.3	5.2		14.4	14.5		0.289	0.374
		523	663		5.5	5.1		14.3	14.2		0.285	0.335
		822	750		5.5	5.3		14.6	14.6		0.456	0.398
		580	625		5.2	5.2		14.4	14.4		0.301	0.327
		616	619		5.3	5.4		14.5	14.6		0.326	0.333
		676	587		5.1	5.4		14.4	14.4		0.345	0.317
		539	627		5.3	5.3		14.4	14.4		0.284	0.333
		719	659		5.3	5.4		14.5	14.4		0.382	0.354
		744	761		5.4	5.3		14.6	14.5		0.402	0.405
		643	413		5.1	5.4		14.3	14.5		0.328	0.225
		687	635		5.3	5.3		14.4	14.4		0.361	0.334
		665	626		5.2	5.2		14.2	14.4		0.344	0.327
		580	576		5.2	5.3		14.3	14.4		0.304	0.308
		638	562		5.1	5.2		14.2	14.4		0.328	0.293
		660	593		5.2	5.1		14.4	14.4		0.346	0.302
	b	aIIb			GPIba			GPVI
		MTH1fl/fl	MTH1-/-		MTH1fl/fl	MTH1-/-		MTH1fl/fl	MTH1-/-
		12736	12838		1.83507	1.39555		1.5201	0.929268
		12924	13788		0.766221	1.24473		1.21771	1.23471
		13069	11302		0.639862	1.24473		0.670899	0.795077
		18247	15115		0.956498	0.949891		0.73162	1.20511
		19930	16680		0.841382	0.747856		0.811783	0.849194
		15100	15293		1.38111	0.690557		1.35582	0.978855
	c	a-granlues			Dense granlues
		MTH1fl/fl	MTH1-/-		MTH1fl/fl	MTH1-/-
		7	5		1	1
		5	6		1	0
		6	6		1	1
		6	4		0	1
		7	5		1	2
		4	4		1	1
		6	7		1	1
		7	5		2	1
		4	5		1	0
		5	6		1	1
		6	6		0	1
		5	4		1	1
		4	6		1	1
		6	6		1	2
		6	5		1	1
		7	5		1	1
		5	6		2	1
		5	5		0	1
		6	5		1	1
		5	4		1	1
		5	6		0	0
		4	6		1	2
		5	4		1	1
		6	4		0	1
		6	5		1	2
		5	4		1	1
		6	5		1	2
		4	5		2	0
		7	4		1	1
		7	5		1	1
		4	4		1	0
		5	6		1	1
		5	5		0	1
		5	5		2	1
		6	6		1	0

## Sheet: Figure S3
		Platelet				MPV				PDW				PCT
		PF4-Cre	MTH1fl/fl	MTH1-/-		PF4-Cre	MTH1fl/fl	MTH1-/-		PF4-Cre	MTH1fl/fl	MTH1-/-		PF4-Cre	MTH1fl/fl	MTH1-/-
		821	762	629		5.2	5.2	5.3		14.4	14.4	14.5		0.427	0.394	0.333
		871	738	710		5.2	5.2	5.2		14.5	14.3	14.3		0.456	0.381	0.366
		866	1090	683		5.3	5.5	5.2		14.5	15	14.4		0.459	0.595	0.358
		829	681	476		5.2	5.2	5.6		14.4	14.4	14.6		0.435	0.352	0.266
		715	1054	1061		5.3	5.4	5.3		14.3	14.5	14.4		0.377	0.565	0.559
		646	843	893		5.2	5.2	5.3		14.5	14.4	14.4		0.335	0.439	0.476

## Sheet: Figure S4
		a
			MTH1fl/fl	MTH1-/-
			2.03	1.67
			2.74	2.44
			2.77	2.76
			1.43	1.72
			4.35	3.53
			3.89	4.33
			3.01	3.38
			3.23	2.09
			0.68	2.14
		b
			MTH1fl/fl	MTH1-/-
			7.69	7.69
			8.06	8.12
			6.87	7.17
			8.03	7.62
			8.37	7.14
			8.35	7.09
			7.89	7.02
			7.7	6.07
			6.73	7.96
		c
			MTH1fl/fl	MTH1-/-
			114.24	74.36
			55.6	38.96
			31.92	42.8
			70.4	47.08
			56.64	102.04
		d
			MTH1fl/fl	MTH1-/-
			32.1	34.7
			36.2	33.3
			34.5	37.8

## Sheet: Figure S5
		a
			MTH1fl/fl	MTH1-/-		MTH1fl/fl	MTH1-/-
			95	98		100	100
			93	91		100	97
			90	84		100	99
		b
			MTH1fl/fl	MTH1-/-		MTH1fl/fl	MTH1-/-
			85	85		100	94
			85	84		100	97
			86	81		100	86
		c
			MTH1fl/fl	MTH1-/-		MTH1fl/fl	MTH1-/-
			81	75		100	76.1905
			74	73		100	100
			91	93		100	113

[truncated: 11 more sheets: Figure S6, Figure S8, Figure S9, Figures S10, Figure S11, Figure S12, Figure S13, Figure S14, Figure S16, Figure S18, Figure S19]
